# Supplementary material for: Maternal selenium deficiency was positively associated with the risk of selenium deficiency in children aged 6–59 months in rural Zimbabwe
Source: PLOS Glob Public Health. 2024 Jul 11;4(7):e0003376. doi: 10.1371/journal.pgph.0003376 (PMC11239066; doi:10.1371/journal.pgph.0003376)
Supplement: S1 Data — (ZIP) [file pgph.0003376.s003.zip]

Archive with 1 entries (1 files):
- determinant of Se data file.xls
