# Supplementary material for: Maternal selenium deficiency was positively associated with the risk of selenium deficiency in children aged 6–59 months in rural Zimbabwe
Source: PLOS Glob Public Health. 2024 Jul 11;4(7):e0003376. doi: 10.1371/journal.pgph.0003376 (PMC11239066; doi:10.1371/journal.pgph.0003376)
Supplement: S1 Data — (ZIP) [file pgph.0003376.s003.zip › determinant of Se data file.xls]

## Sheet: Determinents of Se data file  
District	IndexQuestionnaire	Mother_ID_B	Child_ID_B	hseholdgpslattitude	hsegpslongitude	AD2_Respondent_age	AD1_Respondent	AD3_level_of_Education	AD4_Marital_status	AD5_children_under_5_alive	AD6_#HH_members	AS7_HH_income_sources	AS7_1_formal_employment	AS7_2_self_employment	AS7_3_cash_crop_farming	AS7_4_remittances	AS7_5_horticulture	AS7_6_begging	AS7_7_casual_labour	AS8_HH_mobile_Transactions	AS9_Monthly_household_income	AS10_income_used_food	AS11_household_assets	AS11_1_HHA_electricity	AS11_2_HHA_radio	AS11_3_HHA_television	AS11_4_HHA_telephone	AS11_5_HHA_computer	AS11_6_HHA_refrigerator	AS11_7_HHA_above	AS12_Personal_Assets	AS12_1_PA_Watch	AS12_2_PA_Phone	AS12_3_PA_bicycle	AS12_4_PA_motorcycle	AS12_5_PA_animal_cart	AS12_6_PA_Car	AS12_7_PA_boat_with_motor	AS12_8_PA_none_of_the_above	AS13_1#cows_bulls_owed	AS13_2#other_cattle_owed	AS13_3#horses_donkeys_mules_owed	AS13_4#goats_owed	AS13_5#sheep_owed	AS13_6#chickens_poultry_owed	AS13_7any_other_domestic_animals	AS13_8Other_If_yes_Specify	AAF14_HH_member_land_ownership	AAF15_hectares_owned
Mutasa	640	1659	2659	-18.6248	32.531	35	wra	o__level	separated_divorced	2	6	cash_crop_farming	Not Accepted	Not Accepted	Not Accepted	Not Accepted	Not Accepted	Not Accepted	Not Accepted	yes	zwl12000_21000	zwl5100_11000	none_of_the_above	Not Accepted	Not Accepted	Not Accepted	Not Accepted	Not Accepted	Not Accepted	Not Accepted	radio television	Not Accepted	Not Accepted	Not Accepted	Not Accepted	Not Accepted	Not Accepted	Not Accepted	Not Accepted	0	0	0	5	0	32	no	8888	no	8888
Mutasa	641	1655	2655	-18.6573	32.508	24	wra	o__level	separated_divorced	1	5	cash_crop_farming remittances	Not Accepted	Not Accepted	Not Accepted	Not Accepted	Not Accepted	Not Accepted	Not Accepted	yes	_zwl1000	zwl5100_11000	home_telephone	Not Accepted	Not Accepted	Not Accepted	Not Accepted	Not Accepted	Not Accepted	Not Accepted	radio	Not Accepted	Not Accepted	Not Accepted	Not Accepted	Not Accepted	Not Accepted	Not Accepted	Not Accepted	0	0	0	0	0	10	no	8888	yes	0.5
Mutasa	642	1661	2661	-18.6597	32.5021	26	wra	teritiary	married_monogamy	2	6	cash_crop_farming	Not Accepted	Not Accepted	Not Accepted	Not Accepted	Not Accepted	Not Accepted	Not Accepted	no	zwl12000_21000	zwl5100_11000	home_telephone	Not Accepted	Not Accepted	Not Accepted	Not Accepted	Not Accepted	Not Accepted	Not Accepted	radio	Not Accepted	Not Accepted	Not Accepted	Not Accepted	Not Accepted	Not Accepted	Not Accepted	Not Accepted	0	0	0	0	0	32	no	8888	no	8888
Mutasa	643	1649	2649	-18.6469	32.5075	34	wra	o__level	married_monogamy	2	6	cash_crop_farming	Not Accepted	Not Accepted	Not Accepted	Not Accepted	Not Accepted	Not Accepted	Not Accepted	yes	zwl1000_5000	zwl1000_5000	home_telephone	Not Accepted	Not Accepted	Not Accepted	Not Accepted	Not Accepted	Not Accepted	Not Accepted	radio	Not Accepted	Not Accepted	Not Accepted	Not Accepted	Not Accepted	Not Accepted	Not Accepted	Not Accepted	0	0	0	0	0	12	no	8888	no	8888
Mutasa	644	1652	2652	-18.6527	32.5024	21	wra	primary	married_monogamy	1	4	formal_employment	Not Accepted	Not Accepted	Not Accepted	Not Accepted	Not Accepted	Not Accepted	Not Accepted	yes	zwl12000_21000	zwl5100_11000	radio home_telephone	Not Accepted	Not Accepted	Not Accepted	Not Accepted	Not Accepted	Not Accepted	Not Accepted	electricity radio	Not Accepted	Not Accepted	Not Accepted	Not Accepted	Not Accepted	Not Accepted	Not Accepted	Not Accepted	0	0	0	4	0	22	no	8888	no	8888
Mutasa	645	1648	2648	-18.6592	32.4901	22	wra	primary	married_monogamy	1	4	cash_crop_farming	Not Accepted	Not Accepted	Not Accepted	Not Accepted	Not Accepted	Not Accepted	Not Accepted	no	zwl5100_11000	zwl1000_5000	radio home_telephone	Not Accepted	Not Accepted	Not Accepted	Not Accepted	Not Accepted	Not Accepted	Not Accepted	radio	Not Accepted	Not Accepted	Not Accepted	Not Accepted	Not Accepted	Not Accepted	Not Accepted	Not Accepted	0	0	0	0	0	3	no	8888	no	8888
Mutasa	646	1660	2660	-18.6627	32.4871	27	wra	none	married_monogamy	2	5	self_employment horticulture	Not Accepted	Not Accepted	Not Accepted	Not Accepted	Not Accepted	Not Accepted	Not Accepted	yes	zwl5100_11000	zwl5100_11000	home_telephone	Not Accepted	Not Accepted	Not Accepted	Not Accepted	Not Accepted	Not Accepted	Not Accepted	radio	Not Accepted	Not Accepted	Not Accepted	Not Accepted	Not Accepted	Not Accepted	Not Accepted	Not Accepted	0	0	0	0	0	8	no	8888	no	8888
Mutasa	647	1662	2662	-18.6689	32.4899	29	wra	o__level	married_monogamy	2	6	horticulture cash_crop_farming	Not Accepted	Not Accepted	Not Accepted	Not Accepted	Not Accepted	Not Accepted	Not Accepted	no	zwl5100_11000	zwl5100_11000	home_telephone	Not Accepted	Not Accepted	Not Accepted	Not Accepted	Not Accepted	Not Accepted	Not Accepted	radio	Not Accepted	Not Accepted	Not Accepted	Not Accepted	Not Accepted	Not Accepted	Not Accepted	Not Accepted	0	0	0	1	0	6	no	8888	no	8888
Mutasa	648	1657	2657	-18.6699	32.4852	37	wra	o__level	widowed	1	6	self_employment	Not Accepted	Not Accepted	Not Accepted	Not Accepted	Not Accepted	Not Accepted	Not Accepted	no	zwl5100_11000	zwl1000_5000	none_of_the_above	Not Accepted	Not Accepted	Not Accepted	Not Accepted	Not Accepted	Not Accepted	Not Accepted	radio	Not Accepted	Not Accepted	Not Accepted	Not Accepted	Not Accepted	Not Accepted	Not Accepted	Not Accepted	0	0	0	0	0	5	no	8888	yes	99
Mutasa	649	2643	8888	-18.6727	32.4907	39	wra	o__level	married_monogamy	1	7	self_employment cash_crop_farming	Not Accepted	Not Accepted	Not Accepted	Not Accepted	Not Accepted	Not Accepted	Not Accepted	yes	zwl5100_11000	zwl5100_11000	none_of_the_above	Not Accepted	Not Accepted	Not Accepted	Not Accepted	Not Accepted	Not Accepted	Not Accepted	radio	Not Accepted	Not Accepted	Not Accepted	Not Accepted	Not Accepted	Not Accepted	Not Accepted	Not Accepted	0	0	0	5	0	20	no	8888	no	8888
Mutasa	650	1651	2651	-18.9259	32.6615	41	wra	o__level	married_monogamy	1	7	formal_employment	Not Accepted	Not Accepted	Not Accepted	Not Accepted	Not Accepted	Not Accepted	Not Accepted	yes	zwl12000_21000	zwl5100_11000	radio television	Not Accepted	Not Accepted	Not Accepted	Not Accepted	Not Accepted	Not Accepted	Not Accepted	electricity radio television	Not Accepted	Not Accepted	Not Accepted	Not Accepted	Not Accepted	Not Accepted	Not Accepted	Not Accepted	0	0	0	11	0	100	yes	Pigeons	yes	2
Mutasa	651	1647	2647	-18.9275	32.6445	44	wra	primary	married_polygamy	1	5	horticulture	Not Accepted	Not Accepted	Not Accepted	Not Accepted	Not Accepted	Not Accepted	Not Accepted	yes	zwl1000_5000	zwl1000_5000	electricity	Not Accepted	Not Accepted	Not Accepted	Not Accepted	Not Accepted	Not Accepted	Not Accepted	radio television	Not Accepted	Not Accepted	Not Accepted	Not Accepted	Not Accepted	Not Accepted	Not Accepted	Not Accepted	0	0	0	0	0	21	no	8888	yes	1
Mutasa	652	1650	2650	-18.9225	32.6399	22	wra	o__level	married_monogamy	1	9	horticulture	Not Accepted	Not Accepted	Not Accepted	Not Accepted	Not Accepted	Not Accepted	Not Accepted	yes	zwl5100_11000	zwl1000_5000	none_of_the_above	Not Accepted	Not Accepted	Not Accepted	Not Accepted	Not Accepted	Not Accepted	Not Accepted	electricity radio television	Not Accepted	Not Accepted	Not Accepted	Not Accepted	Not Accepted	Not Accepted	Not Accepted	Not Accepted	0	0	0	0	0	25	yes	Rabbits	yes	0.5
Mutasa	653	1654	2654	-18.9225	32.6399	30	wra	o__level	married_monogamy	1	6	cash_crop_farming	Not Accepted	Not Accepted	Not Accepted	Not Accepted	Not Accepted	Not Accepted	Not Accepted	yes	zwl5100_11000	zwl1000_5000	none_of_the_above	Not Accepted	Not Accepted	Not Accepted	Not Accepted	Not Accepted	Not Accepted	Not Accepted	radio television	Not Accepted	Not Accepted	Not Accepted	Not Accepted	Not Accepted	Not Accepted	Not Accepted	Not Accepted	0	0	0	4	0	24	no	8888	yes	2
Mutasa	654	1658	2658	-18.9225	32.6399	37	wra	primary	married_monogamy	1	3	cash_crop_farming	Not Accepted	Not Accepted	Not Accepted	Not Accepted	Not Accepted	Not Accepted	Not Accepted	yes	zwl5100_11000	zwl1000_5000	electricity	Not Accepted	Not Accepted	Not Accepted	Not Accepted	Not Accepted	Not Accepted	Not Accepted	radio	Not Accepted	Not Accepted	Not Accepted	Not Accepted	Not Accepted	Not Accepted	Not Accepted	Not Accepted	0	0	0	0	0	8	no	8888	yes	0.5
Mutasa	655	1656	2656	-18.9165	32.6451	40	wra	primary	married_monogamy	1	6	cash_crop_farming	Not Accepted	Not Accepted	Not Accepted	Not Accepted	Not Accepted	Not Accepted	Not Accepted	no	zwl1000_5000	zwl1000_5000	radio	Not Accepted	Not Accepted	Not Accepted	Not Accepted	Not Accepted	Not Accepted	Not Accepted	radio	Not Accepted	Not Accepted	Not Accepted	Not Accepted	Not Accepted	Not Accepted	Not Accepted	Not Accepted	0	0	0	0	0	2	no	8888	yes	0.25
Mutasa	656	1646	2646	-18.9155	32.6463	26	wra	o__level	married_monogamy	1	7	casual_labour	Not Accepted	Not Accepted	Not Accepted	Not Accepted	Not Accepted	Not Accepted	Not Accepted	yes	zwl12000_21000	zwl5100_11000	none_of_the_above	Not Accepted	Not Accepted	Not Accepted	Not Accepted	Not Accepted	Not Accepted	Not Accepted	radio	Not Accepted	Not Accepted	Not Accepted	Not Accepted	Not Accepted	Not Accepted	Not Accepted	Not Accepted	0	0	0	0	0	10	no	8888	yes	1
Mutasa	657	1663	2663	-18.7622	32.6	43	wra	primary	married_monogamy	1	8	self_employment	Not Accepted	Not Accepted	Not Accepted	Not Accepted	Not Accepted	Not Accepted	Not Accepted	yes	zwl5100_11000	zwl1000_5000	none_of_the_above	Not Accepted	Not Accepted	Not Accepted	Not Accepted	Not Accepted	Not Accepted	Not Accepted	radio	Not Accepted	Not Accepted	Not Accepted	Not Accepted	Not Accepted	Not Accepted	Not Accepted	Not Accepted	0	0	0	2	0	4	no	8888	yes	0.75
Mutasa	658	1686	2686	-18.7625	32.5996	20	wra	o__level	married_monogamy	2	4	cash_crop_farming	Not Accepted	Not Accepted	Not Accepted	Not Accepted	Not Accepted	Not Accepted	Not Accepted	yes	zwl1000_5000	zwl1000_5000	radio	Not Accepted	Not Accepted	Not Accepted	Not Accepted	Not Accepted	Not Accepted	Not Accepted	radio	Not Accepted	Not Accepted	Not Accepted	Not Accepted	Not Accepted	Not Accepted	Not Accepted	Not Accepted	0	0	0	0	0	4	no	8888	yes	4
Mutasa	659	1680	2680	-18.7632	32.6001	24	wra	o__level	married_monogamy	2	4	cash_crop_farming	Not Accepted	Not Accepted	Not Accepted	Not Accepted	Not Accepted	Not Accepted	Not Accepted	yes	zwl12000_21000	zwl1000_5000	radio	Not Accepted	Not Accepted	Not Accepted	Not Accepted	Not Accepted	Not Accepted	Not Accepted	radio	Not Accepted	Not Accepted	Not Accepted	Not Accepted	Not Accepted	Not Accepted	Not Accepted	Not Accepted	0	0	0	0	0	5	no	8888	yes	2
Mutasa	660	1695	2695	-18.7648	32.6026	39	wra	o__level	married_polygamy	2	7	casual_labour	Not Accepted	Not Accepted	Not Accepted	Not Accepted	Not Accepted	Not Accepted	Not Accepted	yes	_zwl1000	_zwl1000	none_of_the_above	Not Accepted	Not Accepted	Not Accepted	Not Accepted	Not Accepted	Not Accepted	Not Accepted	radio	Not Accepted	Not Accepted	Not Accepted	Not Accepted	Not Accepted	Not Accepted	Not Accepted	Not Accepted	0	0	0	0	0	2	yes	Rabbits 2	no	8888
Mutasa	661	1711	2711	-18.7664	32.6043	33	wra	o__level	married_monogamy	2	7	self_employment	Not Accepted	Not Accepted	Not Accepted	Not Accepted	Not Accepted	Not Accepted	Not Accepted	yes	zwl1000_5000	zwl1000_5000	radio	Not Accepted	Not Accepted	Not Accepted	Not Accepted	Not Accepted	Not Accepted	Not Accepted	radio	Not Accepted	Not Accepted	Not Accepted	Not Accepted	Not Accepted	Not Accepted	Not Accepted	Not Accepted	0	0	0	2	0	15	no	8888	yes	1
Mutasa	662	1718	2718	-18.7625	32.6023	23	wra	o__level	married_monogamy	1	3	self_employment	Not Accepted	Not Accepted	Not Accepted	Not Accepted	Not Accepted	Not Accepted	Not Accepted	yes	zwl1000_5000	zwl1000_5000	none_of_the_above	Not Accepted	Not Accepted	Not Accepted	Not Accepted	Not Accepted	Not Accepted	Not Accepted	electricity radio	Not Accepted	Not Accepted	Not Accepted	Not Accepted	Not Accepted	Not Accepted	Not Accepted	Not Accepted	0	0	0	2	0	4	yes	Pegions	no	8888
Mutasa	663	1724	2724	-18.7623	32.6058	31	wra	o__level	separated_divorced	1	6	horticulture	Not Accepted	Not Accepted	Not Accepted	Not Accepted	Not Accepted	Not Accepted	Not Accepted	yes	zwl1000_5000	zwl1000_5000	none_of_the_above	Not Accepted	Not Accepted	Not Accepted	Not Accepted	Not Accepted	Not Accepted	Not Accepted	radio	Not Accepted	Not Accepted	Not Accepted	Not Accepted	Not Accepted	Not Accepted	Not Accepted	Not Accepted	0	0	0	0	0	5	no	8888	yes	1
Mutasa	664	1729	2729	-18.7595	32.6049	31	wra	primary	married_polygamy	2	4	casual_labour	Not Accepted	Not Accepted	Not Accepted	Not Accepted	Not Accepted	Not Accepted	Not Accepted	yes	zwl5100_11000	zwl1000_5000	none_of_the_above	Not Accepted	Not Accepted	Not Accepted	Not Accepted	Not Accepted	Not Accepted	Not Accepted	radio television	Not Accepted	Not Accepted	Not Accepted	Not Accepted	Not Accepted	Not Accepted	Not Accepted	Not Accepted	0	0	0	0	0	2	no	8888	yes	0.25
Mutasa	665	1751	2751	-18.5108	32.8605	29	wra	teritiary	married_monogamy	2	6	formal_employment	Not Accepted	Not Accepted	Not Accepted	Not Accepted	Not Accepted	Not Accepted	Not Accepted	yes	_zwl22000	zwl1000_5000	electricity radio television computer refrigerator	Not Accepted	Not Accepted	Not Accepted	Not Accepted	Not Accepted	Not Accepted	Not Accepted	electricity radio	Not Accepted	Not Accepted	Not Accepted	Not Accepted	Not Accepted	Not Accepted	Not Accepted	Not Accepted	0	0	0	0	0	40	no	8888	yes	1
Mutasa	666	1757	2757	-18.5108	32.8605	30	wra	primary	married_monogamy	1	6	casual_labour	Not Accepted	Not Accepted	Not Accepted	Not Accepted	Not Accepted	Not Accepted	Not Accepted	yes	zwl1000_5000	zwl1000_5000	none_of_the_above	Not Accepted	Not Accepted	Not Accepted	Not Accepted	Not Accepted	Not Accepted	Not Accepted	radio	Not Accepted	Not Accepted	Not Accepted	Not Accepted	Not Accepted	Not Accepted	Not Accepted	Not Accepted	0	0	0	0	0	5	no	8888	yes	2
Mutasa	667	1688	2688	-18.5059	32.8564	39	wra	o__level	married_monogamy	1	7	self_employment	Not Accepted	Not Accepted	Not Accepted	Not Accepted	Not Accepted	Not Accepted	Not Accepted	yes	zwl12000_21000	zwl5100_11000	electricity radio television refrigerator	Not Accepted	Not Accepted	Not Accepted	Not Accepted	Not Accepted	Not Accepted	Not Accepted	electricity radio	Not Accepted	Not Accepted	Not Accepted	Not Accepted	Not Accepted	Not Accepted	Not Accepted	Not Accepted	0	0	0	0	0	0	no	8888	yes	0.5
Mutasa	668	1689	2689	-18.5096	32.8518	42	wra	none	married_monogamy	1	7	self_employment	Not Accepted	Not Accepted	Not Accepted	Not Accepted	Not Accepted	Not Accepted	Not Accepted	yes	zwl12000_21000	zwl1000_5000	radio television electricity	Not Accepted	Not Accepted	Not Accepted	Not Accepted	Not Accepted	Not Accepted	Not Accepted	electricity radio television	Not Accepted	Not Accepted	Not Accepted	Not Accepted	Not Accepted	Not Accepted	Not Accepted	Not Accepted	0	0	0	2	0	0	no	8888	yes	0.75
Mutasa	669	1678	2678	-18.5174	32.8508	28	wra	o__level	married_monogamy	2	6	casual_labour	Not Accepted	Not Accepted	Not Accepted	Not Accepted	Not Accepted	Not Accepted	Not Accepted	yes	zwl1000_5000	zwl1000_5000	radio	Not Accepted	Not Accepted	Not Accepted	Not Accepted	Not Accepted	Not Accepted	Not Accepted	radio	Not Accepted	Not Accepted	Not Accepted	Not Accepted	Not Accepted	Not Accepted	Not Accepted	Not Accepted	0	0	0	0	0	6	no	8888	yes	0.75
Mutasa	670	1704	2704	-18.5142	32.8553	30	guardian_of_chi	o__level	married_monogamy	1	5	formal_employment	Not Accepted	Not Accepted	Not Accepted	Not Accepted	Not Accepted	Not Accepted	Not Accepted	yes	zwl1000_5000	zwl1000_5000	none_of_the_above	Not Accepted	Not Accepted	Not Accepted	Not Accepted	Not Accepted	Not Accepted	Not Accepted	electricity radio television	Not Accepted	Not Accepted	Not Accepted	Not Accepted	Not Accepted	Not Accepted	Not Accepted	Not Accepted	2	0	0	6	0	5	yes	RABBITS	yes	2.5
Mutasa	671	1754	2754	-18.525	32.8573	30	wra	o__level	married_monogamy	1	5	self_employment	Not Accepted	Not Accepted	Not Accepted	Not Accepted	Not Accepted	Not Accepted	Not Accepted	yes	_zwl22000	zwl5100_11000	electricity radio television	Not Accepted	Not Accepted	Not Accepted	Not Accepted	Not Accepted	Not Accepted	Not Accepted	radio	Not Accepted	Not Accepted	Not Accepted	Not Accepted	Not Accepted	Not Accepted	Not Accepted	Not Accepted	0	0	0	2	0	6	no	8888	no	8888
Mutasa	672	8888	2666	-18.5136	32.858	28	wra	o__level	married_monogamy	2	6	self_employment	Not Accepted	Not Accepted	Not Accepted	Not Accepted	Not Accepted	Not Accepted	Not Accepted	yes	zwl5100_11000	zwl1000_5000	radio	Not Accepted	Not Accepted	Not Accepted	Not Accepted	Not Accepted	Not Accepted	Not Accepted	radio	Not Accepted	Not Accepted	Not Accepted	Not Accepted	Not Accepted	Not Accepted	Not Accepted	Not Accepted	0	2	0	0	0	16	yes	pigs	no	8888
Mutasa	673	1682	2682	-18.5156	32.8582	21	wra	o__level	married_polygamy	1	3	self_employment	Not Accepted	Not Accepted	Not Accepted	Not Accepted	Not Accepted	Not Accepted	Not Accepted	yes	_zwl22000	zwl5100_11000	electricity	Not Accepted	Not Accepted	Not Accepted	Not Accepted	Not Accepted	Not Accepted	Not Accepted	radio refrigerator	Not Accepted	Not Accepted	Not Accepted	Not Accepted	Not Accepted	Not Accepted	Not Accepted	Not Accepted	0	0	0	0	0	0	no	8888	yes	1
Mutasa	674	1673	2673	-18.5182	32.8595	39	wra	o__level	married_monogamy	1	5	formal_employment	Not Accepted	Not Accepted	Not Accepted	Not Accepted	Not Accepted	Not Accepted	Not Accepted	yes	zwl12000_21000	zwl5100_11000	radio	Not Accepted	Not Accepted	Not Accepted	Not Accepted	Not Accepted	Not Accepted	Not Accepted	radio	Not Accepted	Not Accepted	Not Accepted	Not Accepted	Not Accepted	Not Accepted	Not Accepted	Not Accepted	0	0	0	2	0	10	no	8888	yes	1
Mutasa	675	1697	2697	-18.6156	32.7825	26	wra	o__level	married_monogamy	1	8	formal_employment	Not Accepted	Not Accepted	Not Accepted	Not Accepted	Not Accepted	Not Accepted	Not Accepted	no	_zwl22000	zwl12000_21000	electricity radio television refrigerator	Not Accepted	Not Accepted	Not Accepted	Not Accepted	Not Accepted	Not Accepted	Not Accepted	radio refrigerator	Not Accepted	Not Accepted	Not Accepted	Not Accepted	Not Accepted	Not Accepted	Not Accepted	Not Accepted	0	0	0	0	0	11	no	8888	no	8888
Mutasa	676	1694	2694	-18.6188	32.7826	29	wra	o__level	married_monogamy	1	5	self_employment	Not Accepted	Not Accepted	Not Accepted	Not Accepted	Not Accepted	Not Accepted	Not Accepted	no	zwl5100_11000	zwl1000_5000	none_of_the_above	Not Accepted	Not Accepted	Not Accepted	Not Accepted	Not Accepted	Not Accepted	Not Accepted	radio	Not Accepted	Not Accepted	Not Accepted	Not Accepted	Not Accepted	Not Accepted	Not Accepted	Not Accepted	0	0	0	0	0	6	no	8888	no	8888
Mutasa	677	1717	2717	-18.6193	32.777	23	wra	o__level	married_monogamy	1	3	casual_labour	Not Accepted	Not Accepted	Not Accepted	Not Accepted	Not Accepted	Not Accepted	Not Accepted	no	zwl5100_11000	zwl1000_5000	none_of_the_above	Not Accepted	Not Accepted	Not Accepted	Not Accepted	Not Accepted	Not Accepted	Not Accepted	radio	Not Accepted	Not Accepted	Not Accepted	Not Accepted	Not Accepted	Not Accepted	Not Accepted	Not Accepted	0	0	0	0	0	2	no	8888	yes	99
Mutasa	678	1721	2721	-18.6208	32.7831	20	wra	o__level	married_monogamy	1	4	self_employment	Not Accepted	Not Accepted	Not Accepted	Not Accepted	Not Accepted	Not Accepted	Not Accepted	no	zwl5100_11000	zwl1000_5000	none_of_the_above	Not Accepted	Not Accepted	Not Accepted	Not Accepted	Not Accepted	Not Accepted	Not Accepted	radio	Not Accepted	Not Accepted	Not Accepted	Not Accepted	Not Accepted	Not Accepted	Not Accepted	Not Accepted	0	0	0	0	0	0	no	8888	yes	99
Mutasa	679	8888	2725	-18.6229	32.7816	33	wra	o__level	married_monogamy	1	4	casual_labour self_employment	Not Accepted	Not Accepted	Not Accepted	Not Accepted	Not Accepted	Not Accepted	Not Accepted	no	zwl5100_11000	zwl1000_5000	radio	Not Accepted	Not Accepted	Not Accepted	Not Accepted	Not Accepted	Not Accepted	Not Accepted	radio	Not Accepted	Not Accepted	Not Accepted	Not Accepted	Not Accepted	Not Accepted	Not Accepted	Not Accepted	0	0	0	0	0	2	no	8888	yes	99
Mutasa	680	1755	2755	-18.6193	32.7887	40	wra	primary	married_monogamy	2	7	self_employment	Not Accepted	Not Accepted	Not Accepted	Not Accepted	Not Accepted	Not Accepted	Not Accepted	yes	zwl5100_11000	zwl1000_5000	none_of_the_above	Not Accepted	Not Accepted	Not Accepted	Not Accepted	Not Accepted	Not Accepted	Not Accepted	radio television	Not Accepted	Not Accepted	Not Accepted	Not Accepted	Not Accepted	Not Accepted	Not Accepted	Not Accepted	0	0	0	2	0	14	no	8888	yes	2
Mutasa	681	1752	8888	-18.6143	32.7905	35	wra	o__level	married_monogamy	2	6	self_employment	Not Accepted	Not Accepted	Not Accepted	Not Accepted	Not Accepted	Not Accepted	Not Accepted	no	zwl12000_21000	zwl5100_11000	radio	Not Accepted	Not Accepted	Not Accepted	Not Accepted	Not Accepted	Not Accepted	Not Accepted	radio	Not Accepted	Not Accepted	Not Accepted	Not Accepted	Not Accepted	Not Accepted	Not Accepted	Not Accepted	0	0	0	2	0	3	no	8888	yes	99
Mutasa	682	1684	2684	-18.6104	32.7909	21	wra	primary	married_monogamy	1	3	horticulture	Not Accepted	Not Accepted	Not Accepted	Not Accepted	Not Accepted	Not Accepted	Not Accepted	no	zwl1000_5000	zwl1000_5000	none_of_the_above	Not Accepted	Not Accepted	Not Accepted	Not Accepted	Not Accepted	Not Accepted	Not Accepted	television	Not Accepted	Not Accepted	Not Accepted	Not Accepted	Not Accepted	Not Accepted	Not Accepted	Not Accepted	0	0	0	0	0	0	no	8888	no	8888
Mutasa	683	1696	2696	-18.61	32.7909	37	wra	o__level	married_monogamy	1	7	self_employment	Not Accepted	Not Accepted	Not Accepted	Not Accepted	Not Accepted	Not Accepted	Not Accepted	yes	_zwl22000	zwl12000_21000	electricity television refrigerator	Not Accepted	Not Accepted	Not Accepted	Not Accepted	Not Accepted	Not Accepted	Not Accepted	electricity radio television refrigerator	Not Accepted	Not Accepted	Not Accepted	Not Accepted	Not Accepted	Not Accepted	Not Accepted	Not Accepted	0	0	0	4	0	7	no	8888	no	8888
Mutasa	684	1701	2701	-18.6107	32.7903	37	wra	o__level	separated_divorced	1	6	self_employment	Not Accepted	Not Accepted	Not Accepted	Not Accepted	Not Accepted	Not Accepted	Not Accepted	yes	_zwl1000	_zwl1000	none_of_the_above	Not Accepted	Not Accepted	Not Accepted	Not Accepted	Not Accepted	Not Accepted	Not Accepted	radio	Not Accepted	Not Accepted	Not Accepted	Not Accepted	Not Accepted	Not Accepted	Not Accepted	Not Accepted	0	0	0	3	0	16	no	8888	yes	0.5
Mutasa	685	1749	2749	-18.8712	32.6343	36	wra	o__level	married_monogamy	3	6	formal_employment	Not Accepted	Not Accepted	Not Accepted	Not Accepted	Not Accepted	Not Accepted	Not Accepted	yes	zwl1000_5000	_zwl1000	radio	Not Accepted	Not Accepted	Not Accepted	Not Accepted	Not Accepted	Not Accepted	Not Accepted	radio electricity television	Not Accepted	Not Accepted	Not Accepted	Not Accepted	Not Accepted	Not Accepted	Not Accepted	Not Accepted	0	0	0	0	0	15	no	8888	no	8888
Mutasa	686	1756	2756	-18.8766	32.6425	50	guardian_of_chi	o__level	widowed	2	4	horticulture	Not Accepted	Not Accepted	Not Accepted	Not Accepted	Not Accepted	Not Accepted	Not Accepted	yes	zwl5100_11000	zwl12000_21000	radio television	Not Accepted	Not Accepted	Not Accepted	Not Accepted	Not Accepted	Not Accepted	Not Accepted	radio	Not Accepted	Not Accepted	Not Accepted	Not Accepted	Not Accepted	Not Accepted	Not Accepted	Not Accepted	0	0	0	4	0	20	no	8888	yes	3
Mutasa	687	1700	2700	-18.8686	32.6352	33	wra	o__level	married_monogamy	1	7	self_employment	Not Accepted	Not Accepted	Not Accepted	Not Accepted	Not Accepted	Not Accepted	Not Accepted	no	zwl5100_11000	zwl5100_11000	radio	Not Accepted	Not Accepted	Not Accepted	Not Accepted	Not Accepted	Not Accepted	Not Accepted	radio	Not Accepted	Not Accepted	Not Accepted	Not Accepted	Not Accepted	Not Accepted	Not Accepted	Not Accepted	2	1	0	0	0	20	yes	Rabbit	no	8888
Mutasa	688	1664	2664	-18.871	32.6373	23	wra	o__level	married_monogamy	1	4	self_employment	Not Accepted	Not Accepted	Not Accepted	Not Accepted	Not Accepted	Not Accepted	Not Accepted	yes	zwl5100_11000	zwl1000_5000	radio	Not Accepted	Not Accepted	Not Accepted	Not Accepted	Not Accepted	Not Accepted	Not Accepted	radio electricity	Not Accepted	Not Accepted	Not Accepted	Not Accepted	Not Accepted	Not Accepted	Not Accepted	Not Accepted	0	0	0	4	0	10	no	8888	yes	99
Mutasa	689	1668	2668	-18.8784	32.6408	32	wra	primary	married_monogamy	1	7	horticulture self_employment	Not Accepted	Not Accepted	Not Accepted	Not Accepted	Not Accepted	Not Accepted	Not Accepted	no	zwl12000_21000	zwl5100_11000	none_of_the_above	Not Accepted	Not Accepted	Not Accepted	Not Accepted	Not Accepted	Not Accepted	Not Accepted	radio	Not Accepted	Not Accepted	Not Accepted	Not Accepted	Not Accepted	Not Accepted	Not Accepted	Not Accepted	0	0	0	2	0	9	no	8888	yes	1
Mutasa	690	1672	2672	-18.8781	32.6412	42	wra	o__level	married_monogamy	1	5	self_employment cash_crop_farming	Not Accepted	Not Accepted	Not Accepted	Not Accepted	Not Accepted	Not Accepted	Not Accepted	yes	zwl12000_21000	zwl5100_11000	radio television	Not Accepted	Not Accepted	Not Accepted	Not Accepted	Not Accepted	Not Accepted	Not Accepted	electricity radio refrigerator	Not Accepted	Not Accepted	Not Accepted	Not Accepted	Not Accepted	Not Accepted	Not Accepted	Not Accepted	0	0	0	5	0	7	yes	rabbits	yes	99
Mutasa	691	1699	2699	-18.8766	32.6415	28	wra	o__level	married_monogamy	1	5	cash_crop_farming	Not Accepted	Not Accepted	Not Accepted	Not Accepted	Not Accepted	Not Accepted	Not Accepted	yes	zwl5100_11000	zwl1000_5000	radio	Not Accepted	Not Accepted	Not Accepted	Not Accepted	Not Accepted	Not Accepted	Not Accepted	radio	Not Accepted	Not Accepted	Not Accepted	Not Accepted	Not Accepted	Not Accepted	Not Accepted	Not Accepted	0	0	0	0	0	10	yes	rabbits	yes	99
Mutasa	692	1705	2705	-18.8766	32.6415	48	wra	o__level	married_monogamy	1	4	self_employment	Not Accepted	Not Accepted	Not Accepted	Not Accepted	Not Accepted	Not Accepted	Not Accepted	yes	zwl5100_11000	zwl5100_11000	electricity	Not Accepted	Not Accepted	Not Accepted	Not Accepted	Not Accepted	Not Accepted	Not Accepted	radio electricity	Not Accepted	Not Accepted	Not Accepted	Not Accepted	Not Accepted	Not Accepted	Not Accepted	Not Accepted	0	0	0	0	0	5	no	8888	yes	99
Mutasa	693	1750	2750	-18.8755	32.6418	40	wra	o__level	married_monogamy	1	6	casual_labour self_employment	Not Accepted	Not Accepted	Not Accepted	Not Accepted	Not Accepted	Not Accepted	Not Accepted	yes	zwl1000_5000	zwl1000_5000	none_of_the_above	Not Accepted	Not Accepted	Not Accepted	Not Accepted	Not Accepted	Not Accepted	Not Accepted	radio	Not Accepted	Not Accepted	Not Accepted	Not Accepted	Not Accepted	Not Accepted	Not Accepted	Not Accepted	0	0	0	1	0	7	no	8888	yes	2
Mutasa	694	1753	2753	-18.8741	32.6358	27	guardian_of_chi	o__level	married_monogamy	1	3	formal_employment	Not Accepted	Not Accepted	Not Accepted	Not Accepted	Not Accepted	Not Accepted	Not Accepted	yes	zwl12000_21000	zwl5100_11000	radio none_of_the_above	Not Accepted	Not Accepted	Not Accepted	Not Accepted	Not Accepted	Not Accepted	Not Accepted	radio	Not Accepted	Not Accepted	Not Accepted	Not Accepted	Not Accepted	Not Accepted	Not Accepted	Not Accepted	0	0	0	0	0	20	no	8888	yes	99
Mutasa	695	1702	2702	-18.9015	32.7129	27	wra	o__level	married_monogamy	1	7	begging	Not Accepted	Not Accepted	Not Accepted	Not Accepted	Not Accepted	Not Accepted	Not Accepted	no	zwl1000_5000	_zwl1000	radio	Not Accepted	Not Accepted	Not Accepted	Not Accepted	Not Accepted	Not Accepted	Not Accepted	radio	Not Accepted	Not Accepted	Not Accepted	Not Accepted	Not Accepted	Not Accepted	Not Accepted	Not Accepted	0	0	0	4	0	16	no	8888	no	8888
Mutasa	696	1667	2667	-18.9077	32.7064	26	wra	o__level	married_monogamy	1	3	self_employment casual_labour	Not Accepted	Not Accepted	Not Accepted	Not Accepted	Not Accepted	Not Accepted	Not Accepted	yes	zwl5100_11000	zwl1000_5000	none_of_the_above	Not Accepted	Not Accepted	Not Accepted	Not Accepted	Not Accepted	Not Accepted	Not Accepted	radio	Not Accepted	Not Accepted	Not Accepted	Not Accepted	Not Accepted	Not Accepted	Not Accepted	Not Accepted	0	0	0	3	0	8	no	8888	yes	99
Mutasa	697	1681	8888	-18.908	32.7075	26	wra	o__level	separated_divorced	2	5	remittances	Not Accepted	Not Accepted	Not Accepted	Not Accepted	Not Accepted	Not Accepted	Not Accepted	yes	zwl1000_5000	zwl1000_5000	radio	Not Accepted	Not Accepted	Not Accepted	Not Accepted	Not Accepted	Not Accepted	Not Accepted	radio	Not Accepted	Not Accepted	Not Accepted	Not Accepted	Not Accepted	Not Accepted	Not Accepted	Not Accepted	0	0	0	4	0	35	no	8888	yes	1
Mutasa	698	1671	2671	-18.9036	32.7087	47	wra	o__level	married_monogamy	1	9	self_employment	Not Accepted	Not Accepted	Not Accepted	Not Accepted	Not Accepted	Not Accepted	Not Accepted	yes	zwl12000_21000	zwl5100_11000	radio	Not Accepted	Not Accepted	Not Accepted	Not Accepted	Not Accepted	Not Accepted	Not Accepted	radio	Not Accepted	Not Accepted	Not Accepted	Not Accepted	Not Accepted	Not Accepted	Not Accepted	Not Accepted	2	5	0	2	0	17	no	8888	yes	99
Mutasa	699	1679	2679	-18.903	32.7084	27	wra	primary	married_monogamy	1	5	self_employment	Not Accepted	Not Accepted	Not Accepted	Not Accepted	Not Accepted	Not Accepted	Not Accepted	yes	zwl5100_11000	zwl5100_11000	radio	Not Accepted	Not Accepted	Not Accepted	Not Accepted	Not Accepted	Not Accepted	Not Accepted	radio	Not Accepted	Not Accepted	Not Accepted	Not Accepted	Not Accepted	Not Accepted	Not Accepted	Not Accepted	0	0	0	0	0	5	yes	rabbits	yes	99
Mutasa	700	1698	2698	-18.9029	32.7081	25	wra	primary	married_monogamy	1	5	formal_employment	Not Accepted	Not Accepted	Not Accepted	Not Accepted	Not Accepted	Not Accepted	Not Accepted	yes	zwl12000_21000	zwl5100_11000	radio	Not Accepted	Not Accepted	Not Accepted	Not Accepted	Not Accepted	Not Accepted	Not Accepted	radio	Not Accepted	Not Accepted	Not Accepted	Not Accepted	Not Accepted	Not Accepted	Not Accepted	Not Accepted	0	0	0	0	0	18	no	8888	yes	99
Mutasa	701	1706	2707	-18.9095	32.7199	42	wra	primary	married_monogamy	1	6	self_employment cash_crop_farming	Not Accepted	Not Accepted	Not Accepted	Not Accepted	Not Accepted	Not Accepted	Not Accepted	yes	zwl5100_11000	zwl1000_5000	radio	Not Accepted	Not Accepted	Not Accepted	Not Accepted	Not Accepted	Not Accepted	Not Accepted	radio	Not Accepted	Not Accepted	Not Accepted	Not Accepted	Not Accepted	Not Accepted	Not Accepted	Not Accepted	0	0	0	2	0	5	yes	rabbits	no	8888
Mutasa	702	1708	2708	-18.9097	32.7211	22	wra	o__level	married_monogamy	1	6	self_employment	Not Accepted	Not Accepted	Not Accepted	Not Accepted	Not Accepted	Not Accepted	Not Accepted	yes	zwl5100_11000	zwl5100_11000	none_of_the_above	Not Accepted	Not Accepted	Not Accepted	Not Accepted	Not Accepted	Not Accepted	Not Accepted	electricity radio	Not Accepted	Not Accepted	Not Accepted	Not Accepted	Not Accepted	Not Accepted	Not Accepted	Not Accepted	0	0	0	0	0	0	no	8888	yes	99
Mutasa	703	1741	2741	-18.9125	32.7201	17	wra	o__level	married_monogamy	1	3	formal_employment	Not Accepted	Not Accepted	Not Accepted	Not Accepted	Not Accepted	Not Accepted	Not Accepted	yes	_zwl22000	zwl5100_11000	none_of_the_above	Not Accepted	Not Accepted	Not Accepted	Not Accepted	Not Accepted	Not Accepted	Not Accepted	electricity radio	Not Accepted	Not Accepted	Not Accepted	Not Accepted	Not Accepted	Not Accepted	Not Accepted	Not Accepted	0	0	0	0	0	16	no	8888	yes	1
Mutasa	704	1710	2710	-18.9119	32.7203	29	wra	o__level	separated_divorced	2	9	casual_labour	Not Accepted	Not Accepted	Not Accepted	Not Accepted	Not Accepted	Not Accepted	Not Accepted	yes	_zwl1000	_zwl1000	none_of_the_above	Not Accepted	Not Accepted	Not Accepted	Not Accepted	Not Accepted	Not Accepted	Not Accepted	radio	Not Accepted	Not Accepted	Not Accepted	Not Accepted	Not Accepted	Not Accepted	Not Accepted	Not Accepted	0	0	0	0	0	0	no	8888	no	8888
Mutasa	705	1737	2737	-18.7704	32.6922	31	wra	o__level	married_monogamy	1	4	horticulture casual_labour	Not Accepted	Not Accepted	Not Accepted	Not Accepted	Not Accepted	Not Accepted	Not Accepted	yes	zwl5100_11000	zwl1000_5000	none_of_the_above	Not Accepted	Not Accepted	Not Accepted	Not Accepted	Not Accepted	Not Accepted	Not Accepted	radio	Not Accepted	Not Accepted	Not Accepted	Not Accepted	Not Accepted	Not Accepted	Not Accepted	Not Accepted	0	0	0	0	0	15	no	8888	yes	99
Mutasa	706	1744	2744	-18.7679	32.6847	24	wra	o__level	married_monogamy	2	4	self_employment	Not Accepted	Not Accepted	Not Accepted	Not Accepted	Not Accepted	Not Accepted	Not Accepted	yes	zwl5100_11000	zwl1000_5000	none_of_the_above	Not Accepted	Not Accepted	Not Accepted	Not Accepted	Not Accepted	Not Accepted	Not Accepted	radio	Not Accepted	Not Accepted	Not Accepted	Not Accepted	Not Accepted	Not Accepted	Not Accepted	Not Accepted	0	0	0	0	0	4	no	8888	yes	0.25
Mutasa	707	1669	1669	-18.7679	32.6847	30	wra	o__level	married_monogamy	1	4	formal_employment	Not Accepted	Not Accepted	Not Accepted	Not Accepted	Not Accepted	Not Accepted	Not Accepted	yes	zwl12000_21000	zwl5100_11000	radio	Not Accepted	Not Accepted	Not Accepted	Not Accepted	Not Accepted	Not Accepted	Not Accepted	radio	Not Accepted	Not Accepted	Not Accepted	Not Accepted	Not Accepted	Not Accepted	Not Accepted	Not Accepted	0	0	0	0	0	10	no	8888	yes	1
Mutasa	708	1675	2675	-18.7681	32.6879	36	wra	primary	married_monogamy	1	3	self_employment	Not Accepted	Not Accepted	Not Accepted	Not Accepted	Not Accepted	Not Accepted	Not Accepted	yes	zwl1000_5000	zwl1000_5000	radio	Not Accepted	Not Accepted	Not Accepted	Not Accepted	Not Accepted	Not Accepted	Not Accepted	radio electricity home_telephone	Not Accepted	Not Accepted	Not Accepted	Not Accepted	Not Accepted	Not Accepted	Not Accepted	Not Accepted	0	0	0	0	0	20	no	8888	yes	0.25
Mutasa	709	1674	2674	-18.77	32.6919	43	wra	primary	married_monogamy	1	6	cash_crop_farming	Not Accepted	Not Accepted	Not Accepted	Not Accepted	Not Accepted	Not Accepted	Not Accepted	yes	zwl5100_11000	zwl1000_5000	none_of_the_above	Not Accepted	Not Accepted	Not Accepted	Not Accepted	Not Accepted	Not Accepted	Not Accepted	radio television	Not Accepted	Not Accepted	Not Accepted	Not Accepted	Not Accepted	Not Accepted	Not Accepted	Not Accepted	0	0	0	0	0	4	no	8888	yes	0.5
Mutasa	710	1677	2677	-18.782	32.6956	29	wra	o__level	married_monogamy	1	5	cash_crop_farming	Not Accepted	Not Accepted	Not Accepted	Not Accepted	Not Accepted	Not Accepted	Not Accepted	yes	zwl1000_5000	zwl1000_5000	radio	Not Accepted	Not Accepted	Not Accepted	Not Accepted	Not Accepted	Not Accepted	Not Accepted	radio television	Not Accepted	Not Accepted	Not Accepted	Not Accepted	Not Accepted	Not Accepted	Not Accepted	Not Accepted	0	0	0	4	0	0	no	8888	yes	2
Mutasa	711	1685	2685	-18.7819	32.6955	25	wra	primary	married_monogamy	1	5	formal_employment	Not Accepted	Not Accepted	Not Accepted	Not Accepted	Not Accepted	Not Accepted	Not Accepted	yes	zwl12000_21000	zwl1000_5000	radio television	Not Accepted	Not Accepted	Not Accepted	Not Accepted	Not Accepted	Not Accepted	Not Accepted	radio television	Not Accepted	Not Accepted	Not Accepted	Not Accepted	Not Accepted	Not Accepted	Not Accepted	Not Accepted	0	0	0	3	0	10	yes	Turkeys Guine fowl	yes	2
Mutasa	712	1714	2714	-18.7825	32.6953	34	wra	o__level	married_monogamy	1	6	cash_crop_farming	Not Accepted	Not Accepted	Not Accepted	Not Accepted	Not Accepted	Not Accepted	Not Accepted	yes	zwl1000_5000	zwl1000_5000	radio	Not Accepted	Not Accepted	Not Accepted	Not Accepted	Not Accepted	Not Accepted	Not Accepted	radio	Not Accepted	Not Accepted	Not Accepted	Not Accepted	Not Accepted	Not Accepted	Not Accepted	Not Accepted	0	0	0	0	0	5	no	8888	yes	0.5
Mutasa	713	1713	2713	-18.6399	32.6331	37	wra	primary	married_monogamy	1	6	formal_employment	Not Accepted	Not Accepted	Not Accepted	Not Accepted	Not Accepted	Not Accepted	Not Accepted	yes	_zwl22000	zwl1000_5000	radio electricity	Not Accepted	Not Accepted	Not Accepted	Not Accepted	Not Accepted	Not Accepted	Not Accepted	electricity radio television	Not Accepted	Not Accepted	Not Accepted	Not Accepted	Not Accepted	Not Accepted	Not Accepted	Not Accepted	0	0	0	4	0	22	no	8888	yes	0.2
Mutasa	714	1722	2722	-18.6404	32.6317	39	wra	o__level	married_monogamy	1	6	horticulture	Not Accepted	Not Accepted	Not Accepted	Not Accepted	Not Accepted	Not Accepted	Not Accepted	yes	zwl5100_11000	zwl1000_5000	electricity radio	Not Accepted	Not Accepted	Not Accepted	Not Accepted	Not Accepted	Not Accepted	Not Accepted	radio television computer	Not Accepted	Not Accepted	Not Accepted	Not Accepted	Not Accepted	Not Accepted	Not Accepted	Not Accepted	2	0	0	1	0	2	no	8888	yes	1
Mutasa	715	1728	2728	-18.629	32.654	29	wra	o__level	married_polygamy	2	7	cash_crop_farming	Not Accepted	Not Accepted	Not Accepted	Not Accepted	Not Accepted	Not Accepted	Not Accepted	yes	zwl1000_5000	zwl1000_5000	electricity radio	Not Accepted	Not Accepted	Not Accepted	Not Accepted	Not Accepted	Not Accepted	Not Accepted	radio	Not Accepted	Not Accepted	Not Accepted	Not Accepted	Not Accepted	Not Accepted	Not Accepted	Not Accepted	0	0	0	0	0	5	no	8888	yes	0.5
Mutasa	716	1745	2745	-18.6268	32.6201	31	wra	o__level	married_monogamy	1	5	self_employment	Not Accepted	Not Accepted	Not Accepted	Not Accepted	Not Accepted	Not Accepted	Not Accepted	yes	zwl12000_21000	zwl1000_5000	radio	Not Accepted	Not Accepted	Not Accepted	Not Accepted	Not Accepted	Not Accepted	Not Accepted	radio	Not Accepted	Not Accepted	Not Accepted	Not Accepted	Not Accepted	Not Accepted	Not Accepted	Not Accepted	0	0	0	1	0	13	no	8888	yes	1
Mutasa	717	1665	2665	-18.621	32.5966	24	wra	o__level	married_monogamy	2	4	formal_employment	Not Accepted	Not Accepted	Not Accepted	Not Accepted	Not Accepted	Not Accepted	Not Accepted	yes	_zwl22000	zwl5100_11000	electricity radio television	Not Accepted	Not Accepted	Not Accepted	Not Accepted	Not Accepted	Not Accepted	Not Accepted	electricity radio	Not Accepted	Not Accepted	Not Accepted	Not Accepted	Not Accepted	Not Accepted	Not Accepted	Not Accepted	0	0	0	0	0	4	no	8888	yes	0.5
Mutasa	718	1676	2676	-18.6223	32.6086	31	wra	primary	married_monogamy	1	5	self_employment	Not Accepted	Not Accepted	Not Accepted	Not Accepted	Not Accepted	Not Accepted	Not Accepted	yes	zwl5100_11000	zwl1000_5000	radio	Not Accepted	Not Accepted	Not Accepted	Not Accepted	Not Accepted	Not Accepted	Not Accepted	radio television	Not Accepted	Not Accepted	Not Accepted	Not Accepted	Not Accepted	Not Accepted	Not Accepted	Not Accepted	0	0	0	0	0	9	yes	Pigs	yes	0.5
Mutasa	719	1692	2692	-18.6254	32.6185	29	wra	o__level	married_monogamy	1	5	self_employment	Not Accepted	Not Accepted	Not Accepted	Not Accepted	Not Accepted	Not Accepted	Not Accepted	yes	zwl12000_21000	zwl1000_5000	electricity radio	Not Accepted	Not Accepted	Not Accepted	Not Accepted	Not Accepted	Not Accepted	Not Accepted	radio television	Not Accepted	Not Accepted	Not Accepted	Not Accepted	Not Accepted	Not Accepted	Not Accepted	Not Accepted	0	0	0	0	0	6	no	8888	yes	0.2
Mutasa	720	1707	2707	-18.5344	32.8083	41	wra	primary	married_monogamy	1	6	casual_labour	Not Accepted	Not Accepted	Not Accepted	Not Accepted	Not Accepted	Not Accepted	Not Accepted	yes	_zwl1000	_zwl1000	radio	Not Accepted	Not Accepted	Not Accepted	Not Accepted	Not Accepted	Not Accepted	Not Accepted	radio television	Not Accepted	Not Accepted	Not Accepted	Not Accepted	Not Accepted	Not Accepted	Not Accepted	Not Accepted	0	0	0	0	0	2	no	8888	yes	0.5
Mutasa	721	1703	2703	-18.5346	32.8086	21	wra	o__level	married_monogamy	1	3	cash_crop_farming	Not Accepted	Not Accepted	Not Accepted	Not Accepted	Not Accepted	Not Accepted	Not Accepted	yes	_zwl22000	_zwl22000	electricity radio television	Not Accepted	Not Accepted	Not Accepted	Not Accepted	Not Accepted	Not Accepted	Not Accepted	radio television	Not Accepted	Not Accepted	Not Accepted	Not Accepted	Not Accepted	Not Accepted	Not Accepted	Not Accepted	0	0	0	0	0	5	no	8888	yes	1
Mutasa	722	8888	2738	-18.5397	32.8112	21	wra	primary	married_monogamy	1	3	self_employment	Not Accepted	Not Accepted	Not Accepted	Not Accepted	Not Accepted	Not Accepted	Not Accepted	yes	zwl5100_11000	zwl1000_5000	radio	Not Accepted	Not Accepted	Not Accepted	Not Accepted	Not Accepted	Not Accepted	Not Accepted	radio television	Not Accepted	Not Accepted	Not Accepted	Not Accepted	Not Accepted	Not Accepted	Not Accepted	Not Accepted	0	0	0	0	0	10	no	8888	yes	0.25
Mutasa	723	1736	2736	-18.5409	32.8032	25	wra	o__level	married_monogamy	1	4	casual_labour	Not Accepted	Not Accepted	Not Accepted	Not Accepted	Not Accepted	Not Accepted	Not Accepted	yes	zwl1000_5000	zwl1000_5000	radio television	Not Accepted	Not Accepted	Not Accepted	Not Accepted	Not Accepted	Not Accepted	Not Accepted	radio electricity	Not Accepted	Not Accepted	Not Accepted	Not Accepted	Not Accepted	Not Accepted	Not Accepted	Not Accepted	0	0	0	15	0	6	yes	Pigeons	no	8888
Mutasa	724	1740	2740	-18.5471	32.7972	24	wra	o__level	married_monogamy	1	4	self_employment	Not Accepted	Not Accepted	Not Accepted	Not Accepted	Not Accepted	Not Accepted	Not Accepted	yes	zwl5100_11000	zwl5100_11000	radio	Not Accepted	Not Accepted	Not Accepted	Not Accepted	Not Accepted	Not Accepted	Not Accepted	radio	Not Accepted	Not Accepted	Not Accepted	Not Accepted	Not Accepted	Not Accepted	Not Accepted	Not Accepted	4	3	0	3	0	20	no	8888	yes	5
Mutasa	725	1670	8888	-18.548	32.7946	21	wra	o__level	married_monogamy	5	14	cash_crop_farming	Not Accepted	Not Accepted	Not Accepted	Not Accepted	Not Accepted	Not Accepted	Not Accepted	yes	zwl5100_11000	zwl1000_5000	radio television	Not Accepted	Not Accepted	Not Accepted	Not Accepted	Not Accepted	Not Accepted	Not Accepted	radio electricity television	Not Accepted	Not Accepted	Not Accepted	Not Accepted	Not Accepted	Not Accepted	Not Accepted	Not Accepted	0	0	0	2	0	12	yes	rabbit	yes	0.7
Mutasa	726	1683	2683	-18.5482	32.7949	26	wra	o__level	married_polygamy	1	3	self_employment	Not Accepted	Not Accepted	Not Accepted	Not Accepted	Not Accepted	Not Accepted	Not Accepted	yes	zwl5100_11000	zwl5100_11000	radio television	Not Accepted	Not Accepted	Not Accepted	Not Accepted	Not Accepted	Not Accepted	Not Accepted	radio television	Not Accepted	Not Accepted	Not Accepted	Not Accepted	Not Accepted	Not Accepted	Not Accepted	Not Accepted	0	0	0	4	0	31	yes	rabbits	yes	1
Mutasa	727	1687	26879	-18.5484	32.7951	30	wra	o__level	married_monogamy	1	5	cash_crop_farming horticulture	Not Accepted	Not Accepted	Not Accepted	Not Accepted	Not Accepted	Not Accepted	Not Accepted	yes	zwl12000_21000	zwl5100_11000	radio television	Not Accepted	Not Accepted	Not Accepted	Not Accepted	Not Accepted	Not Accepted	Not Accepted	electricity radio television	Not Accepted	Not Accepted	Not Accepted	Not Accepted	Not Accepted	Not Accepted	Not Accepted	Not Accepted	0	0	0	7	0	15	no	8888	yes	4
Mutasa	728	1715	2715	-18.552	32.8006	26	wra	a__level	married_monogamy	2	4	cash_crop_farming	Not Accepted	Not Accepted	Not Accepted	Not Accepted	Not Accepted	Not Accepted	Not Accepted	no	zwl12000_21000	zwl5100_11000	radio	Not Accepted	Not Accepted	Not Accepted	Not Accepted	Not Accepted	Not Accepted	Not Accepted	electricity radio television computer	Not Accepted	Not Accepted	Not Accepted	Not Accepted	Not Accepted	Not Accepted	Not Accepted	Not Accepted	2	0	0	0	0	4	no	8888	yes	1.2
Mutasa	729	1716	2716	-18.5513	32.7971	31	wra	o__level	married_monogamy	1	5	cash_crop_farming	Not Accepted	Not Accepted	Not Accepted	Not Accepted	Not Accepted	Not Accepted	Not Accepted	no	zwl5100_11000	zwl1000_5000	none_of_the_above	Not Accepted	Not Accepted	Not Accepted	Not Accepted	Not Accepted	Not Accepted	Not Accepted	none_of_the_above	Not Accepted	Not Accepted	Not Accepted	Not Accepted	Not Accepted	Not Accepted	Not Accepted	Not Accepted	0	0	0	2	0	2	no	8888	yes	0.25
Mutasa	730	1723	2723	-18.6278	32.7764	24	wra	o__level	married_monogamy	1	4	self_employment	Not Accepted	Not Accepted	Not Accepted	Not Accepted	Not Accepted	Not Accepted	Not Accepted	yes	zwl12000_21000	zwl5100_11000	radio	Not Accepted	Not Accepted	Not Accepted	Not Accepted	Not Accepted	Not Accepted	Not Accepted	radio	Not Accepted	Not Accepted	Not Accepted	Not Accepted	Not Accepted	Not Accepted	Not Accepted	Not Accepted	0	0	0	3	0	7	no	8888	yes	1
Mutasa	731	1730	2730	-18.6279	32.7717	42	wra	o__level	married_monogamy	2	6	self_employment remittances	Not Accepted	Not Accepted	Not Accepted	Not Accepted	Not Accepted	Not Accepted	Not Accepted	yes	zwl5100_11000	zwl1000_5000	radio	Not Accepted	Not Accepted	Not Accepted	Not Accepted	Not Accepted	Not Accepted	Not Accepted	radio	Not Accepted	Not Accepted	Not Accepted	Not Accepted	Not Accepted	Not Accepted	Not Accepted	Not Accepted	0	0	0	1	0	5	no	8888	yes	1
Mutasa	732	1726	2726	-18.629	32.7649	38	wra	o__level	married_monogamy	1	6	self_employment	Not Accepted	Not Accepted	Not Accepted	Not Accepted	Not Accepted	Not Accepted	Not Accepted	yes	zwl5100_11000	zwl1000_5000	none_of_the_above	Not Accepted	Not Accepted	Not Accepted	Not Accepted	Not Accepted	Not Accepted	Not Accepted	electricity radio	Not Accepted	Not Accepted	Not Accepted	Not Accepted	Not Accepted	Not Accepted	Not Accepted	Not Accepted	0	0	0	0	0	15	no	8888	yes	0.5
Mutasa	733	1709	2709	-18.6277	32.7607	20	wra	o__level	married_monogamy	1	3	self_employment	Not Accepted	Not Accepted	Not Accepted	Not Accepted	Not Accepted	Not Accepted	Not Accepted	no	zwl1000_5000	zwl1000_5000	radio	Not Accepted	Not Accepted	Not Accepted	Not Accepted	Not Accepted	Not Accepted	Not Accepted	radio	Not Accepted	Not Accepted	Not Accepted	Not Accepted	Not Accepted	Not Accepted	Not Accepted	Not Accepted	0	0	0	0	0	5	no	8888	yes	0.8
Mutasa	734	1734	2734	-18.6358	32.7717	39	wra	o__level	married_monogamy	1	7	formal_employment	Not Accepted	Not Accepted	Not Accepted	Not Accepted	Not Accepted	Not Accepted	Not Accepted	no	zwl12000_21000	zwl5100_11000	none_of_the_above	Not Accepted	Not Accepted	Not Accepted	Not Accepted	Not Accepted	Not Accepted	Not Accepted	radio television	Not Accepted	Not Accepted	Not Accepted	Not Accepted	Not Accepted	Not Accepted	Not Accepted	Not Accepted	0	0	0	3	0	10	no	8888	yes	1
Mutasa	735	1732	2732	-18.6393	32.771	26	wra	primary	separated_divorced	4	9	self_employment	Not Accepted	Not Accepted	Not Accepted	Not Accepted	Not Accepted	Not Accepted	Not Accepted	no	zwl1000_5000	zwl1000_5000	television radio	Not Accepted	Not Accepted	Not Accepted	Not Accepted	Not Accepted	Not Accepted	Not Accepted	electricity radio	Not Accepted	Not Accepted	Not Accepted	Not Accepted	Not Accepted	Not Accepted	Not Accepted	Not Accepted	0	0	0	16	0	5	no	8888	yes	99
Mutasa	736	1735	2735	-18.6452	32.7629	22	wra	o__level	married_monogamy	2	4	self_employment	Not Accepted	Not Accepted	Not Accepted	Not Accepted	Not Accepted	Not Accepted	Not Accepted	yes	zwl5100_11000	zwl1000_5000	none_of_the_above	Not Accepted	Not Accepted	Not Accepted	Not Accepted	Not Accepted	Not Accepted	Not Accepted	radio	Not Accepted	Not Accepted	Not Accepted	Not Accepted	Not Accepted	Not Accepted	Not Accepted	Not Accepted	0	0	0	0	0	0	no	8888	yes	99
Mutasa	737	1746	2746	-18.643	32.7658	28	wra	o__level	married_monogamy	1	5	cash_crop_farming	Not Accepted	Not Accepted	Not Accepted	Not Accepted	Not Accepted	Not Accepted	Not Accepted	yes	zwl5100_11000	zwl1000_5000	radio electricity	Not Accepted	Not Accepted	Not Accepted	Not Accepted	Not Accepted	Not Accepted	Not Accepted	radio television	Not Accepted	Not Accepted	Not Accepted	Not Accepted	Not Accepted	Not Accepted	Not Accepted	Not Accepted	0	0	0	2	0	0	no	8888	yes	0.5
Mutasa	738	1693	2693	-18.6436	32.7678	24	wra	o__level	married_monogamy	1	5	cash_crop_farming	Not Accepted	Not Accepted	Not Accepted	Not Accepted	Not Accepted	Not Accepted	Not Accepted	yes	zwl1000_5000	zwl1000_5000	radio electricity	Not Accepted	Not Accepted	Not Accepted	Not Accepted	Not Accepted	Not Accepted	Not Accepted	radio	Not Accepted	Not Accepted	Not Accepted	Not Accepted	Not Accepted	Not Accepted	Not Accepted	Not Accepted	0	0	0	0	0	1	no	8888	yes	2
Mutasa	739	1690	2690	-18.6165	32.7805	27	wra	primary	married_monogamy	1	5	cash_crop_farming	Not Accepted	Not Accepted	Not Accepted	Not Accepted	Not Accepted	Not Accepted	Not Accepted	yes	zwl12000_21000	zwl1000_5000	electricity radio television	Not Accepted	Not Accepted	Not Accepted	Not Accepted	Not Accepted	Not Accepted	Not Accepted	radio home_telephone computer	Not Accepted	Not Accepted	Not Accepted	Not Accepted	Not Accepted	Not Accepted	Not Accepted	Not Accepted	0	1	0	0	0	5	no	8888	yes	0.5
Mutasa	740	1719	2719	-18.4724	32.5027	46	wra	o__level	married_monogamy	1	2	formal_employment	Not Accepted	Not Accepted	Not Accepted	Not Accepted	Not Accepted	Not Accepted	Not Accepted	yes	_zwl22000	zwl1000_5000	radio	Not Accepted	Not Accepted	Not Accepted	Not Accepted	Not Accepted	Not Accepted	Not Accepted	radio	Not Accepted	Not Accepted	Not Accepted	Not Accepted	Not Accepted	Not Accepted	Not Accepted	Not Accepted	0	0	0	2	0	35	no	8888	yes	1
Mutasa	741	1720	2720	-18.4439	32.4988	22	wra	o__level	married_monogamy	1	4	formal_employment	Not Accepted	Not Accepted	Not Accepted	Not Accepted	Not Accepted	Not Accepted	Not Accepted	yes	zwl12000_21000	zwl1000_5000	none_of_the_above	Not Accepted	Not Accepted	Not Accepted	Not Accepted	Not Accepted	Not Accepted	Not Accepted	radio	Not Accepted	Not Accepted	Not Accepted	Not Accepted	Not Accepted	Not Accepted	Not Accepted	Not Accepted	0	0	0	0	0	0	no	8888	yes	2
Mutasa	742	1727	2727	-18.4449	32.504	46	wra	primary	married_monogamy	1	5	cash_crop_farming	Not Accepted	Not Accepted	Not Accepted	Not Accepted	Not Accepted	Not Accepted	Not Accepted	yes	zwl1000_5000	zwl1000_5000	none_of_the_above	Not Accepted	Not Accepted	Not Accepted	Not Accepted	Not Accepted	Not Accepted	Not Accepted	radio	Not Accepted	Not Accepted	Not Accepted	Not Accepted	Not Accepted	Not Accepted	Not Accepted	Not Accepted	0	0	0	0	0	3	no	8888	yes	2.5
Mutasa	743	1731	2731	-18.4578	32.4998	22	wra	o__level	married_monogamy	2	4	formal_employment	Not Accepted	Not Accepted	Not Accepted	Not Accepted	Not Accepted	Not Accepted	Not Accepted	yes	zwl5100_11000	zwl1000_5000	none_of_the_above	Not Accepted	Not Accepted	Not Accepted	Not Accepted	Not Accepted	Not Accepted	Not Accepted	radio	Not Accepted	Not Accepted	Not Accepted	Not Accepted	Not Accepted	Not Accepted	Not Accepted	Not Accepted	0	0	0	0	0	0	no	8888	yes	1
Mutasa	744	1743	2743	-18.4578	32.4908	32	wra	primary	married_monogamy	1	6	cash_crop_farming	Not Accepted	Not Accepted	Not Accepted	Not Accepted	Not Accepted	Not Accepted	Not Accepted	yes	zwl5100_11000	zwl1000_5000	none_of_the_above	Not Accepted	Not Accepted	Not Accepted	Not Accepted	Not Accepted	Not Accepted	Not Accepted	radio	Not Accepted	Not Accepted	Not Accepted	Not Accepted	Not Accepted	Not Accepted	Not Accepted	Not Accepted	0	0	0	0	0	6	no	8888	yes	1.5
Mutasa	745	1739	2739	-18.4376	32.4876	24	wra	primary	married_polygamy	1	4	casual_labour	Not Accepted	Not Accepted	Not Accepted	Not Accepted	Not Accepted	Not Accepted	Not Accepted	yes	zwl1000_5000	zwl1000_5000	none_of_the_above	Not Accepted	Not Accepted	Not Accepted	Not Accepted	Not Accepted	Not Accepted	Not Accepted	radio	Not Accepted	Not Accepted	Not Accepted	Not Accepted	Not Accepted	Not Accepted	Not Accepted	Not Accepted	0	0	0	0	0	5	no	8888	yes	1
Mutasa	746	1733	2733	-18.4364	32.4893	28	wra	o__level	married_polygamy	1	4	self_employment	Not Accepted	Not Accepted	Not Accepted	Not Accepted	Not Accepted	Not Accepted	Not Accepted	yes	zwl5100_11000	zwl1000_5000	television electricity	Not Accepted	Not Accepted	Not Accepted	Not Accepted	Not Accepted	Not Accepted	Not Accepted	radio	Not Accepted	Not Accepted	Not Accepted	Not Accepted	Not Accepted	Not Accepted	Not Accepted	Not Accepted	0	0	0	0	0	12	no	8888	yes	3
Mutasa	747	1742	2742	-18.4407	32.4887	29	wra	o__level	married_monogamy	2	5	cash_crop_farming	Not Accepted	Not Accepted	Not Accepted	Not Accepted	Not Accepted	Not Accepted	Not Accepted	yes	zwl12000_21000	zwl1000_5000	none_of_the_above	Not Accepted	Not Accepted	Not Accepted	Not Accepted	Not Accepted	Not Accepted	Not Accepted	radio	Not Accepted	Not Accepted	Not Accepted	Not Accepted	Not Accepted	Not Accepted	Not Accepted	Not Accepted	0	0	0	0	0	1	no	8888	yes	0.75
Mutasa	748	1691	2691	-18.4398	32.4841	36	wra	primary	married_monogamy	2	7	cash_crop_farming	Not Accepted	Not Accepted	Not Accepted	Not Accepted	Not Accepted	Not Accepted	Not Accepted	yes	zwl12000_21000	zwl1000_5000	radio	Not Accepted	Not Accepted	Not Accepted	Not Accepted	Not Accepted	Not Accepted	Not Accepted	radio	Not Accepted	Not Accepted	Not Accepted	Not Accepted	Not Accepted	Not Accepted	Not Accepted	Not Accepted	0	0	0	2	0	5	no	8888	yes	1
Mutasa	749	1712	2712	-18.4498	32.4874	25	wra	o__level	married_monogamy	1	4	casual_labour	Not Accepted	Not Accepted	Not Accepted	Not Accepted	Not Accepted	Not Accepted	Not Accepted	yes	_zwl22000	zwl5100_11000	radio television electricity	Not Accepted	Not Accepted	Not Accepted	Not Accepted	Not Accepted	Not Accepted	Not Accepted	electricity radio	Not Accepted	Not Accepted	Not Accepted	Not Accepted	Not Accepted	Not Accepted	Not Accepted	Not Accepted	0	0	0	0	0	10	no	8888	yes	2.5
Mutasa	750	1748	2748	-18.3301	33.0152	27	wra	o__level	married_monogamy	2	6	cash_crop_farming	Not Accepted	Not Accepted	Not Accepted	Not Accepted	Not Accepted	Not Accepted	Not Accepted	yes	zwl5100_11000	zwl1000_5000	none_of_the_above	Not Accepted	Not Accepted	Not Accepted	Not Accepted	Not Accepted	Not Accepted	Not Accepted	radio	Not Accepted	Not Accepted	Not Accepted	Not Accepted	Not Accepted	Not Accepted	Not Accepted	Not Accepted	0	0	0	2	0	0	no	8888	yes	2
Mutasa	751	1767	2767	-18.3303	33.0178	50	guardian_of_chi	none	married_polygamy	1	4	cash_crop_farming	Not Accepted	Not Accepted	Not Accepted	Not Accepted	Not Accepted	Not Accepted	Not Accepted	yes	zwl1000_5000	zwl1000_5000	none_of_the_above	Not Accepted	Not Accepted	Not Accepted	Not Accepted	Not Accepted	Not Accepted	Not Accepted	radio none_of_the_above	Not Accepted	Not Accepted	Not Accepted	Not Accepted	Not Accepted	Not Accepted	Not Accepted	Not Accepted	0	0	0	0	0	0	no	8888	yes	1
Mutasa	752	1770	2770	-18.3359	33.0188	34	wra	o__level	married_polygamy	1	5	cash_crop_farming	Not Accepted	Not Accepted	Not Accepted	Not Accepted	Not Accepted	Not Accepted	Not Accepted	yes	zwl12000_21000	zwl5100_11000	none_of_the_above	Not Accepted	Not Accepted	Not Accepted	Not Accepted	Not Accepted	Not Accepted	Not Accepted	radio	Not Accepted	Not Accepted	Not Accepted	Not Accepted	Not Accepted	Not Accepted	Not Accepted	Not Accepted	0	0	0	5	0	20	no	8888	yes	3
Mutasa	753	1778	2778	-18.3347	33.0196	40	wra	o__level	married_monogamy	1	6	formal_employment	Not Accepted	Not Accepted	Not Accepted	Not Accepted	Not Accepted	Not Accepted	Not Accepted	yes	_zwl22000	_zwl22000	electricity television computer refrigerator	Not Accepted	Not Accepted	Not Accepted	Not Accepted	Not Accepted	Not Accepted	Not Accepted	radio television refrigerator	Not Accepted	Not Accepted	Not Accepted	Not Accepted	Not Accepted	Not Accepted	Not Accepted	Not Accepted	0	0	0	0	0	60	no	8888	yes	0.5
Mutasa	754	1773	2773	-18.3327	33.019	25	wra	o__level	married_monogamy	1	5	self_employment	Not Accepted	Not Accepted	Not Accepted	Not Accepted	Not Accepted	Not Accepted	Not Accepted	yes	_zwl22000	zwl12000_21000	electricity radio television refrigerator	Not Accepted	Not Accepted	Not Accepted	Not Accepted	Not Accepted	Not Accepted	Not Accepted	electricity radio refrigerator	Not Accepted	Not Accepted	Not Accepted	Not Accepted	Not Accepted	Not Accepted	Not Accepted	Not Accepted	0	0	0	0	0	14	no	8888	yes	1.5
Mutasa	755	1771	2771	-18.3364	33.0225	37	wra	o__level	married_monogamy	1	5	self_employment	Not Accepted	Not Accepted	Not Accepted	Not Accepted	Not Accepted	Not Accepted	Not Accepted	yes	zwl1000_5000	zwl1000_5000	television	Not Accepted	Not Accepted	Not Accepted	Not Accepted	Not Accepted	Not Accepted	Not Accepted	radio	Not Accepted	Not Accepted	Not Accepted	Not Accepted	Not Accepted	Not Accepted	Not Accepted	Not Accepted	0	0	0	2	0	5	yes	Rabits	yes	0.5
Mutasa	756	1777	2777	-18.3378	33.0209	33	wra	o__level	separated_divorced	1	6	cash_crop_farming	Not Accepted	Not Accepted	Not Accepted	Not Accepted	Not Accepted	Not Accepted	Not Accepted	yes	zwl1000_5000	zwl1000_5000	radio television electricity	Not Accepted	Not Accepted	Not Accepted	Not Accepted	Not Accepted	Not Accepted	Not Accepted	radio	Not Accepted	Not Accepted	Not Accepted	Not Accepted	Not Accepted	Not Accepted	Not Accepted	Not Accepted	0	0	0	0	0	15	no	8888	yes	1.5
Mutasa	757	1775	2775	-18.3384	33.0175	25	wra	primary	married_monogamy	1	5	self_employment	Not Accepted	Not Accepted	Not Accepted	Not Accepted	Not Accepted	Not Accepted	Not Accepted	yes	zwl12000_21000	zwl5100_11000	none_of_the_above	Not Accepted	Not Accepted	Not Accepted	Not Accepted	Not Accepted	Not Accepted	Not Accepted	radio	Not Accepted	Not Accepted	Not Accepted	Not Accepted	Not Accepted	Not Accepted	Not Accepted	Not Accepted	0	0	0	2	0	6	no	8888	no	8888
Mutasa	758	1781	8888	-18.34	33.026	20	wra	o__level	married_monogamy	1	7	formal_employment	Not Accepted	Not Accepted	Not Accepted	Not Accepted	Not Accepted	Not Accepted	Not Accepted	yes	zwl12000_21000	zwl12000_21000	radio	Not Accepted	Not Accepted	Not Accepted	Not Accepted	Not Accepted	Not Accepted	Not Accepted	radio	Not Accepted	Not Accepted	Not Accepted	Not Accepted	Not Accepted	Not Accepted	Not Accepted	Not Accepted	0	0	0	3	0	6	no	8888	yes	3
Mutasa	759	1776	2776	#NULL!	#NULL!	28	wra	o__level	married_monogamy	5	5	formal_employment	Not Accepted	Not Accepted	Not Accepted	Not Accepted	Not Accepted	Not Accepted	Not Accepted	yes	_zwl22000	zwl5100_11000	refrigerator	Not Accepted	Not Accepted	Not Accepted	Not Accepted	Not Accepted	Not Accepted	Not Accepted	radio	Not Accepted	Not Accepted	Not Accepted	Not Accepted	Not Accepted	Not Accepted	Not Accepted	Not Accepted	0	0	0	0	0	20	no	8888	yes	2
Mutasa	760	1784	2784	#NULL!	#NULL!	25	wra	o__level	married_monogamy	2	5	self_employment	Not Accepted	Not Accepted	Not Accepted	Not Accepted	Not Accepted	Not Accepted	Not Accepted	yes	zwl1000_5000	zwl1000_5000	radio	Not Accepted	Not Accepted	Not Accepted	Not Accepted	Not Accepted	Not Accepted	Not Accepted	radio	Not Accepted	Not Accepted	Not Accepted	Not Accepted	Not Accepted	Not Accepted	Not Accepted	Not Accepted	0	0	0	1	0	0	no	8888	yes	0.75
Mutasa	761	8888	2783	#NULL!	#NULL!	23	wra	o__level	married_monogamy	1	3	self_employment	Not Accepted	Not Accepted	Not Accepted	Not Accepted	Not Accepted	Not Accepted	Not Accepted	yes	zwl5100_11000	zwl5100_11000	none_of_the_above	Not Accepted	Not Accepted	Not Accepted	Not Accepted	Not Accepted	Not Accepted	Not Accepted	radio	Not Accepted	Not Accepted	Not Accepted	Not Accepted	Not Accepted	Not Accepted	Not Accepted	Not Accepted	3	0	0	2	0	3	yes	Turkeys	yes	2
Mutasa	762	8888	2769	#NULL!	#NULL!	24	wra	o__level	separated_divorced	1	8	self_employment	Not Accepted	Not Accepted	Not Accepted	Not Accepted	Not Accepted	Not Accepted	Not Accepted	yes	zwl5100_11000	zwl5100_11000	radio television	Not Accepted	Not Accepted	Not Accepted	Not Accepted	Not Accepted	Not Accepted	Not Accepted	electricity radio refrigerator	Not Accepted	Not Accepted	Not Accepted	Not Accepted	Not Accepted	Not Accepted	Not Accepted	Not Accepted	0	0	0	2	0	15	no	8888	yes	2
Mutasa	763	1768	2768	#NULL!	#NULL!	25	wra	o__level	married_monogamy	2	5	self_employment	Not Accepted	Not Accepted	Not Accepted	Not Accepted	Not Accepted	Not Accepted	Not Accepted	yes	zwl1000_5000	zwl1000_5000	radio	Not Accepted	Not Accepted	Not Accepted	Not Accepted	Not Accepted	Not Accepted	Not Accepted	radio	Not Accepted	Not Accepted	Not Accepted	Not Accepted	Not Accepted	Not Accepted	Not Accepted	Not Accepted	0	0	0	0	0	26	no	8888	yes	1
Mutasa	764	1774	2774	-18.7319	32.5176	30	guardian_of_chi	o__level	married_monogamy	1	4	casual_labour	Not Accepted	Not Accepted	Not Accepted	Not Accepted	Not Accepted	Not Accepted	Not Accepted	yes	zwl5100_11000	zwl1000_5000	electricity radio television refrigerator	Not Accepted	Not Accepted	Not Accepted	Not Accepted	Not Accepted	Not Accepted	Not Accepted	electricity radio television	Not Accepted	Not Accepted	Not Accepted	Not Accepted	Not Accepted	Not Accepted	Not Accepted	Not Accepted	0	0	0	6	0	15	no	8888	no	8888
Mutasa	765	1772	2772	-18.7416	32.51	36	wra	teritiary	married_monogamy	1	5	formal_employment	Not Accepted	Not Accepted	Not Accepted	Not Accepted	Not Accepted	Not Accepted	Not Accepted	yes	zwl12000_21000	zwl5100_11000	electricity radio television	Not Accepted	Not Accepted	Not Accepted	Not Accepted	Not Accepted	Not Accepted	Not Accepted	radio	Not Accepted	Not Accepted	Not Accepted	Not Accepted	Not Accepted	Not Accepted	Not Accepted	Not Accepted	0	0	0	0	0	5	no	8888	yes	2
Mutasa	766	1779	2779	-18.7456	32.5001	33	wra	primary	married_monogamy	1	3	casual_labour	Not Accepted	Not Accepted	Not Accepted	Not Accepted	Not Accepted	Not Accepted	Not Accepted	yes	_zwl1000	_zwl1000	none_of_the_above	Not Accepted	Not Accepted	Not Accepted	Not Accepted	Not Accepted	Not Accepted	Not Accepted	radio	Not Accepted	Not Accepted	Not Accepted	Not Accepted	Not Accepted	Not Accepted	Not Accepted	Not Accepted	0	0	0	0	0	13	no	8888	yes	2.5
Mutasa	767	1780	8888	-18.7493	32.4922	31	wra	o__level	married_monogamy	1	4	self_employment	Not Accepted	Not Accepted	Not Accepted	Not Accepted	Not Accepted	Not Accepted	Not Accepted	yes	zwl1000_5000	zwl1000_5000	electricity	Not Accepted	Not Accepted	Not Accepted	Not Accepted	Not Accepted	Not Accepted	Not Accepted	radio	Not Accepted	Not Accepted	Not Accepted	Not Accepted	Not Accepted	Not Accepted	Not Accepted	Not Accepted	0	0	0	0	0	17	no	8888	yes	5
Mutasa	768	1782	2782	-18.7439	32.5046	21	wra	o__level	married_monogamy	2	4	formal_employment	Not Accepted	Not Accepted	Not Accepted	Not Accepted	Not Accepted	Not Accepted	Not Accepted	yes	zwl12000_21000	zwl12000_21000	none_of_the_above	Not Accepted	Not Accepted	Not Accepted	Not Accepted	Not Accepted	Not Accepted	Not Accepted	radio television	Not Accepted	Not Accepted	Not Accepted	Not Accepted	Not Accepted	Not Accepted	Not Accepted	Not Accepted	0	0	0	0	0	5	no	8888	yes	3
Mutasa	769	1785	2785	-18.5632	32.8684	45	wra	o__level	married_polygamy	1	4	self_employment	Not Accepted	Not Accepted	Not Accepted	Not Accepted	Not Accepted	Not Accepted	Not Accepted	yes	zwl5100_11000	zwl1000_5000	none_of_the_above	Not Accepted	Not Accepted	Not Accepted	Not Accepted	Not Accepted	Not Accepted	Not Accepted	electricity radio refrigerator	Not Accepted	Not Accepted	Not Accepted	Not Accepted	Not Accepted	Not Accepted	Not Accepted	Not Accepted	0	0	0	5	0	25	no	8888	yes	0.5
Mutasa	770	1760	2760	-18.5637	32.8739	25	wra	o__level	married_monogamy	1	3	self_employment casual_labour	Not Accepted	Not Accepted	Not Accepted	Not Accepted	Not Accepted	Not Accepted	Not Accepted	yes	zwl12000_21000	zwl1000_5000	radio	Not Accepted	Not Accepted	Not Accepted	Not Accepted	Not Accepted	Not Accepted	Not Accepted	radio	Not Accepted	Not Accepted	Not Accepted	Not Accepted	Not Accepted	Not Accepted	Not Accepted	Not Accepted	0	0	0	0	0	3	no	8888	yes	2
Mutasa	771	1765	2765	-18.5599	32.8717	22	wra	o__level	married_monogamy	2	6	self_employment	Not Accepted	Not Accepted	Not Accepted	Not Accepted	Not Accepted	Not Accepted	Not Accepted	yes	zwl1000_5000	zwl1000_5000	radio	Not Accepted	Not Accepted	Not Accepted	Not Accepted	Not Accepted	Not Accepted	Not Accepted	radio	Not Accepted	Not Accepted	Not Accepted	Not Accepted	Not Accepted	Not Accepted	Not Accepted	Not Accepted	0	0	0	0	0	0	no	8888	no	8888
Mutasa	772	1764	2764	-18.5652	32.8686	31	wra	o__level	married_monogamy	1	5	formal_employment	Not Accepted	Not Accepted	Not Accepted	Not Accepted	Not Accepted	Not Accepted	Not Accepted	yes	_zwl22000	zwl12000_21000	radio refrigerator	Not Accepted	Not Accepted	Not Accepted	Not Accepted	Not Accepted	Not Accepted	Not Accepted	radio	Not Accepted	Not Accepted	Not Accepted	Not Accepted	Not Accepted	Not Accepted	Not Accepted	Not Accepted	0	0	0	0	0	27	no	8888	yes	1
Mutasa	773	1761	2761	-18.5572	32.8714	44	wra	o__level	married_monogamy	1	5	horticulture	Not Accepted	Not Accepted	Not Accepted	Not Accepted	Not Accepted	Not Accepted	Not Accepted	yes	zwl5100_11000	zwl1000_5000	radio	Not Accepted	Not Accepted	Not Accepted	Not Accepted	Not Accepted	Not Accepted	Not Accepted	radio television home_telephone	Not Accepted	Not Accepted	Not Accepted	Not Accepted	Not Accepted	Not Accepted	Not Accepted	Not Accepted	0	0	0	0	0	8	no	8888	no	8888
Mutasa	774	1766	2766	-18.567	32.876	27	wra	o__level	married_monogamy	1	5	casual_labour	Not Accepted	Not Accepted	Not Accepted	Not Accepted	Not Accepted	Not Accepted	Not Accepted	yes	zwl5100_11000	zwl5100_11000	radio	Not Accepted	Not Accepted	Not Accepted	Not Accepted	Not Accepted	Not Accepted	Not Accepted	radio television	Not Accepted	Not Accepted	Not Accepted	Not Accepted	Not Accepted	Not Accepted	Not Accepted	Not Accepted	0	2	0	0	0	12	no	8888	no	8888
Mutasa	775	1759	2759	-18.5611	32.8753	43	wra	primary	married_monogamy	1	4	self_employment	Not Accepted	Not Accepted	Not Accepted	Not Accepted	Not Accepted	Not Accepted	Not Accepted	no	zwl5100_11000	zwl1000_5000	radio	Not Accepted	Not Accepted	Not Accepted	Not Accepted	Not Accepted	Not Accepted	Not Accepted	radio	Not Accepted	Not Accepted	Not Accepted	Not Accepted	Not Accepted	Not Accepted	Not Accepted	Not Accepted	1	1	0	1	0	4	yes	rabbits	yes	99
Mutasa	776	1762	2762	-18.5602	32.8747	26	wra	o__level	married_monogamy	1	10	self_employment	Not Accepted	Not Accepted	Not Accepted	Not Accepted	Not Accepted	Not Accepted	Not Accepted	no	zwl12000_21000	zwl5100_11000	radio	Not Accepted	Not Accepted	Not Accepted	Not Accepted	Not Accepted	Not Accepted	Not Accepted	radio computer	Not Accepted	Not Accepted	Not Accepted	Not Accepted	Not Accepted	Not Accepted	Not Accepted	Not Accepted	3	0	0	3	0	7	yes	rabbits	yes	99
Mutasa	777	1758	2758	-18.5609	32.8785	43	wra	o__level	married_monogamy	1	6	horticulture self_employment	Not Accepted	Not Accepted	Not Accepted	Not Accepted	Not Accepted	Not Accepted	Not Accepted	yes	zwl5100_11000	zwl1000_5000	radio	Not Accepted	Not Accepted	Not Accepted	Not Accepted	Not Accepted	Not Accepted	Not Accepted	radio computer	Not Accepted	Not Accepted	Not Accepted	Not Accepted	Not Accepted	Not Accepted	Not Accepted	Not Accepted	0	0	0	1	0	20	no	8888	no	8888
Mutasa	778	1806	2806	-18.5412	32.8753	35	wra	o__level	married_monogamy	1	3	casual_labour	Not Accepted	Not Accepted	Not Accepted	Not Accepted	Not Accepted	Not Accepted	Not Accepted	yes	zwl5100_11000	zwl5100_11000	none_of_the_above	Not Accepted	Not Accepted	Not Accepted	Not Accepted	Not Accepted	Not Accepted	Not Accepted	radio	Not Accepted	Not Accepted	Not Accepted	Not Accepted	Not Accepted	Not Accepted	Not Accepted	Not Accepted	0	2	0	0	0	4	no	8888	no	8888
Mutasa	779	1809	2809	-18.5451	32.8759	32	wra	o__level	married_monogamy	1	5	horticulture self_employment	Not Accepted	Not Accepted	Not Accepted	Not Accepted	Not Accepted	Not Accepted	Not Accepted	yes	zwl12000_21000	zwl5100_11000	radio	Not Accepted	Not Accepted	Not Accepted	Not Accepted	Not Accepted	Not Accepted	Not Accepted	radio	Not Accepted	Not Accepted	Not Accepted	Not Accepted	Not Accepted	Not Accepted	Not Accepted	Not Accepted	0	5	0	0	0	17	no	8888	yes	1
Mutasa	780	1814	2814	-18.262	33.008	28	wra	o__level	married_monogamy	1	5	remittances casual_labour	Not Accepted	Not Accepted	Not Accepted	Not Accepted	Not Accepted	Not Accepted	Not Accepted	yes	zwl5100_11000	zwl1000_5000	none_of_the_above	Not Accepted	Not Accepted	Not Accepted	Not Accepted	Not Accepted	Not Accepted	Not Accepted	radio	Not Accepted	Not Accepted	Not Accepted	Not Accepted	Not Accepted	Not Accepted	Not Accepted	Not Accepted	0	0	0	2	0	12	no	8888	yes	99
Mutasa	781	1811	2811	-18.2691	33.0087	24	wra	o__level	married_monogamy	2	4	formal_employment	Not Accepted	Not Accepted	Not Accepted	Not Accepted	Not Accepted	Not Accepted	Not Accepted	yes	zwl5100_11000	zwl1000_5000	none_of_the_above	Not Accepted	Not Accepted	Not Accepted	Not Accepted	Not Accepted	Not Accepted	Not Accepted	radio television	Not Accepted	Not Accepted	Not Accepted	Not Accepted	Not Accepted	Not Accepted	Not Accepted	Not Accepted	0	0	0	0	0	4	yes	rabbits	yes	99
Mutasa	782	1808	2808	-18.269	33.0083	24	wra	o__level	married_monogamy	2	4	self_employment casual_labour	Not Accepted	Not Accepted	Not Accepted	Not Accepted	Not Accepted	Not Accepted	Not Accepted	yes	zwl5100_11000	zwl1000_5000	none_of_the_above	Not Accepted	Not Accepted	Not Accepted	Not Accepted	Not Accepted	Not Accepted	Not Accepted	electricity radio	Not Accepted	Not Accepted	Not Accepted	Not Accepted	Not Accepted	Not Accepted	Not Accepted	Not Accepted	1	2	0	0	0	3	no	8888	yes	1.5
Mutasa	783	1813	2813	-18.269	33.0113	41	wra	o__level	married_monogamy	1	5	casual_labour	Not Accepted	Not Accepted	Not Accepted	Not Accepted	Not Accepted	Not Accepted	Not Accepted	yes	zwl5100_11000	zwl1000_5000	radio	Not Accepted	Not Accepted	Not Accepted	Not Accepted	Not Accepted	Not Accepted	Not Accepted	radio	Not Accepted	Not Accepted	Not Accepted	Not Accepted	Not Accepted	Not Accepted	Not Accepted	Not Accepted	0	0	0	2	2	4	yes	Turkeys	no	8888
Mutasa	784	1812	2812	-18.2689	33.0127	31	wra	o__level	married_monogamy	1	5	casual_labour	Not Accepted	Not Accepted	Not Accepted	Not Accepted	Not Accepted	Not Accepted	Not Accepted	yes	zwl12000_21000	zwl1000_5000	radio	Not Accepted	Not Accepted	Not Accepted	Not Accepted	Not Accepted	Not Accepted	Not Accepted	radio television	Not Accepted	Not Accepted	Not Accepted	Not Accepted	Not Accepted	Not Accepted	Not Accepted	Not Accepted	0	0	0	6	0	10	no	8888	yes	1
Mutasa	785	1807	2807	-18.2739	33.0115	44	wra	primary	widowed	1	4	casual_labour	Not Accepted	Not Accepted	Not Accepted	Not Accepted	Not Accepted	Not Accepted	Not Accepted	yes	zwl1000_5000	zwl1000_5000	none_of_the_above	Not Accepted	Not Accepted	Not Accepted	Not Accepted	Not Accepted	Not Accepted	Not Accepted	radio	Not Accepted	Not Accepted	Not Accepted	Not Accepted	Not Accepted	Not Accepted	Not Accepted	Not Accepted	0	0	0	0	0	5	no	8888	yes	0.5
Mutasa	786	1810	2810	-18.2755	33.0103	64	guardian_of_chi	primary	widowed	1	4	remittances	Not Accepted	Not Accepted	Not Accepted	Not Accepted	Not Accepted	Not Accepted	Not Accepted	yes	zwl1000_5000	zwl1000_5000	radio	Not Accepted	Not Accepted	Not Accepted	Not Accepted	Not Accepted	Not Accepted	Not Accepted	radio	Not Accepted	Not Accepted	Not Accepted	Not Accepted	Not Accepted	Not Accepted	Not Accepted	Not Accepted	2	1	0	0	3	2	no	8888	yes	1
Mutasa	787	8888	2815	-18.8751	32.6591	30	wra	o__level	separated_divorced	1	9	casual_labour	Not Accepted	Not Accepted	Not Accepted	Not Accepted	Not Accepted	Not Accepted	Not Accepted	yes	_zwl1000	_zwl1000	none_of_the_above	Not Accepted	Not Accepted	Not Accepted	Not Accepted	Not Accepted	Not Accepted	Not Accepted	radio	Not Accepted	Not Accepted	Not Accepted	Not Accepted	Not Accepted	Not Accepted	Not Accepted	Not Accepted	0	0	0	5	0	6	no	8888	yes	1.5
Mutasa	788	1747	2747	-18.876	32.6569	45	wra	o__level	married_monogamy	1	8	formal_employment cash_crop_farming	Not Accepted	Not Accepted	Not Accepted	Not Accepted	Not Accepted	Not Accepted	Not Accepted	yes	zwl5100_11000	zwl1000_5000	none_of_the_above	Not Accepted	Not Accepted	Not Accepted	Not Accepted	Not Accepted	Not Accepted	Not Accepted	electricity radio	Not Accepted	Not Accepted	Not Accepted	Not Accepted	Not Accepted	Not Accepted	Not Accepted	Not Accepted	2	0	0	0	3	10	no	8888	yes	1
Mutasa	789	1763	2763	-18.8765	32.6551	40	wra	o__level	married_monogamy	1	8	horticulture cash_crop_farming	Not Accepted	Not Accepted	Not Accepted	Not Accepted	Not Accepted	Not Accepted	Not Accepted	yes	zwl12000_21000	zwl5100_11000	none_of_the_above	Not Accepted	Not Accepted	Not Accepted	Not Accepted	Not Accepted	Not Accepted	Not Accepted	radio	Not Accepted	Not Accepted	Not Accepted	Not Accepted	Not Accepted	Not Accepted	Not Accepted	Not Accepted	5	0	0	4	0	15	yes	Turkeys	yes	1
Mutasa	790	1797	2797	-18.8767	32.6553	33	wra	o__level	separated_divorced	1	11	self_employment	Not Accepted	Not Accepted	Not Accepted	Not Accepted	Not Accepted	Not Accepted	Not Accepted	yes	zwl5100_11000	zwl1000_5000	none_of_the_above	Not Accepted	Not Accepted	Not Accepted	Not Accepted	Not Accepted	Not Accepted	Not Accepted	radio	Not Accepted	Not Accepted	Not Accepted	Not Accepted	Not Accepted	Not Accepted	Not Accepted	Not Accepted	3	0	0	1	3	15	yes	Turkeys	yes	1
Mutasa	791	1794	2794	-18.8767	32.6535	34	wra	o__level	married_monogamy	1	6	casual_labour	Not Accepted	Not Accepted	Not Accepted	Not Accepted	Not Accepted	Not Accepted	Not Accepted	yes	zwl1000_5000	zwl1000_5000	radio	Not Accepted	Not Accepted	Not Accepted	Not Accepted	Not Accepted	Not Accepted	Not Accepted	radio	Not Accepted	Not Accepted	Not Accepted	Not Accepted	Not Accepted	Not Accepted	Not Accepted	Not Accepted	0	0	0	0	0	12	no	8888	yes	2
Mutasa	792	1798	2798	-18.8744	32.6584	45	wra	o__level	married_monogamy	1	10	formal_employment	Not Accepted	Not Accepted	Not Accepted	Not Accepted	Not Accepted	Not Accepted	Not Accepted	yes	zwl12000_21000	zwl5100_11000	none_of_the_above	Not Accepted	Not Accepted	Not Accepted	Not Accepted	Not Accepted	Not Accepted	Not Accepted	radio	Not Accepted	Not Accepted	Not Accepted	Not Accepted	Not Accepted	Not Accepted	Not Accepted	Not Accepted	3	1	0	0	0	22	no	8888	yes	1
Mutasa	793	8888	2801	-18.8676	32.6657	39	wra	o__level	married_monogamy	1	4	casual_labour	Not Accepted	Not Accepted	Not Accepted	Not Accepted	Not Accepted	Not Accepted	Not Accepted	yes	zwl1000_5000	zwl1000_5000	none_of_the_above	Not Accepted	Not Accepted	Not Accepted	Not Accepted	Not Accepted	Not Accepted	Not Accepted	radio	Not Accepted	Not Accepted	Not Accepted	Not Accepted	Not Accepted	Not Accepted	Not Accepted	Not Accepted	0	0	0	2	0	15	no	8888	yes	0.5
Mutasa	794	1805	2805	-18.8751	32.6609	21	wra	o__level	married_monogamy	1	3	self_employment	Not Accepted	Not Accepted	Not Accepted	Not Accepted	Not Accepted	Not Accepted	Not Accepted	yes	zwl12000_21000	zwl5100_11000	radio	Not Accepted	Not Accepted	Not Accepted	Not Accepted	Not Accepted	Not Accepted	Not Accepted	radio	Not Accepted	Not Accepted	Not Accepted	Not Accepted	Not Accepted	Not Accepted	Not Accepted	Not Accepted	2	3	0	5	0	35	yes	pigs rabbits	no	8888
Mutasa	795	1788	2788	-18.8742	32.6605	33	wra	o__level	married_monogamy	2	6	casual_labour	Not Accepted	Not Accepted	Not Accepted	Not Accepted	Not Accepted	Not Accepted	Not Accepted	no	zwl12000_21000	zwl5100_11000	none_of_the_above	Not Accepted	Not Accepted	Not Accepted	Not Accepted	Not Accepted	Not Accepted	Not Accepted	radio computer	Not Accepted	Not Accepted	Not Accepted	Not Accepted	Not Accepted	Not Accepted	Not Accepted	Not Accepted	0	0	0	0	0	5	yes	pigs	no	8888
Mutasa	796	1799	2799	-18.8696	32.6558	34	wra	o__level	married_monogamy	1	4	remittances	Not Accepted	Not Accepted	Not Accepted	Not Accepted	Not Accepted	Not Accepted	Not Accepted	yes	zwl12000_21000	zwl1000_5000	none_of_the_above	Not Accepted	Not Accepted	Not Accepted	Not Accepted	Not Accepted	Not Accepted	Not Accepted	radio	Not Accepted	Not Accepted	Not Accepted	Not Accepted	Not Accepted	Not Accepted	Not Accepted	Not Accepted	0	0	0	2	0	4	no	8888	no	8888
Mutasa	797	1796	2796	-18.9271	32.4945	49	wra	o__level	married_monogamy	1	4	formal_employment	Not Accepted	Not Accepted	Not Accepted	Not Accepted	Not Accepted	Not Accepted	Not Accepted	yes	zwl12000_21000	zwl1000_5000	none_of_the_above	Not Accepted	Not Accepted	Not Accepted	Not Accepted	Not Accepted	Not Accepted	Not Accepted	electricity radio television	Not Accepted	Not Accepted	Not Accepted	Not Accepted	Not Accepted	Not Accepted	Not Accepted	Not Accepted	3	2	0	4	0	10	no	8888	yes	99
Mutasa	798	1793	2793	-18.9359	32.485	43	wra	o__level	married_monogamy	1	6	casual_labour	Not Accepted	Not Accepted	Not Accepted	Not Accepted	Not Accepted	Not Accepted	Not Accepted	yes	zwl5100_11000	zwl1000_5000	none_of_the_above	Not Accepted	Not Accepted	Not Accepted	Not Accepted	Not Accepted	Not Accepted	Not Accepted	radio	Not Accepted	Not Accepted	Not Accepted	Not Accepted	Not Accepted	Not Accepted	Not Accepted	Not Accepted	0	0	0	0	0	12	no	8888	yes	2
Mutasa	799	1804	2804	-18.9317	32.4864	41	wra	o__level	married_monogamy	2	6	casual_labour	Not Accepted	Not Accepted	Not Accepted	Not Accepted	Not Accepted	Not Accepted	Not Accepted	yes	zwl5100_11000	zwl1000_5000	none_of_the_above	Not Accepted	Not Accepted	Not Accepted	Not Accepted	Not Accepted	Not Accepted	Not Accepted	radio	Not Accepted	Not Accepted	Not Accepted	Not Accepted	Not Accepted	Not Accepted	Not Accepted	Not Accepted	0	0	0	0	0	6	yes	pig	yes	1
Mutasa	800	1787	2787	-18.9243	32.4811	26	wra	o__level	married_monogamy	2	5	formal_employment	Not Accepted	Not Accepted	Not Accepted	Not Accepted	Not Accepted	Not Accepted	Not Accepted	yes	zwl12000_21000	zwl5100_11000	none_of_the_above	Not Accepted	Not Accepted	Not Accepted	Not Accepted	Not Accepted	Not Accepted	Not Accepted	radio refrigerator	Not Accepted	Not Accepted	Not Accepted	Not Accepted	Not Accepted	Not Accepted	Not Accepted	Not Accepted	0	0	0	0	0	14	no	8888	yes	99
Mutasa	801	1790	2790	-18.934	32.4621	28	wra	o__level	married_monogamy	1	6	self_employment	Not Accepted	Not Accepted	Not Accepted	Not Accepted	Not Accepted	Not Accepted	Not Accepted	yes	zwl5100_11000	zwl1000_5000	television	Not Accepted	Not Accepted	Not Accepted	Not Accepted	Not Accepted	Not Accepted	Not Accepted	electricity radio television computer	Not Accepted	Not Accepted	Not Accepted	Not Accepted	Not Accepted	Not Accepted	Not Accepted	Not Accepted	8	18	0	1	0	6	no	8888	no	8888
Mutasa	802	1792	2792	-18.6439	32.8417	30	wra	o__level	married_monogamy	1	5	self_employment	Not Accepted	Not Accepted	Not Accepted	Not Accepted	Not Accepted	Not Accepted	Not Accepted	yes	zwl5100_11000	zwl1000_5000	radio	Not Accepted	Not Accepted	Not Accepted	Not Accepted	Not Accepted	Not Accepted	Not Accepted	radio	Not Accepted	Not Accepted	Not Accepted	Not Accepted	Not Accepted	Not Accepted	Not Accepted	Not Accepted	0	0	0	5	0	5	no	8888	yes	99
Mutasa	803	1795	8888	-18.6507	32.8411	22	wra	o__level	married_monogamy	2	5	formal_employment casual_labour	Not Accepted	Not Accepted	Not Accepted	Not Accepted	Not Accepted	Not Accepted	Not Accepted	yes	zwl5100_11000	zwl1000_5000	none_of_the_above	Not Accepted	Not Accepted	Not Accepted	Not Accepted	Not Accepted	Not Accepted	Not Accepted	radio television computer	Not Accepted	Not Accepted	Not Accepted	Not Accepted	Not Accepted	Not Accepted	Not Accepted	Not Accepted	0	4	0	5	0	13	no	8888	yes	2
Mutasa	804	1800	2800	-18.6514	32.8416	35	wra	o__level	married_monogamy	1	7	self_employment	Not Accepted	Not Accepted	Not Accepted	Not Accepted	Not Accepted	Not Accepted	Not Accepted	yes	zwl1000_5000	_zwl1000	none_of_the_above	Not Accepted	Not Accepted	Not Accepted	Not Accepted	Not Accepted	Not Accepted	Not Accepted	radio	Not Accepted	Not Accepted	Not Accepted	Not Accepted	Not Accepted	Not Accepted	Not Accepted	Not Accepted	0	0	0	5	0	15	no	8888	yes	1
Mutasa	805	1786	2786	-18.6535	32.8427	22	wra	o__level	separated_divorced	1	5	remittances	Not Accepted	Not Accepted	Not Accepted	Not Accepted	Not Accepted	Not Accepted	Not Accepted	yes	_zwl1000	_zwl1000	radio	Not Accepted	Not Accepted	Not Accepted	Not Accepted	Not Accepted	Not Accepted	Not Accepted	radio	Not Accepted	Not Accepted	Not Accepted	Not Accepted	Not Accepted	Not Accepted	Not Accepted	Not Accepted	0	0	0	4	0	6	no	8888	yes	99
Mutasa	806	1789	2789	-18.6529	32.8427	52	guardian_of_chi	primary	married_monogamy	1	4	remittances self_employment	Not Accepted	Not Accepted	Not Accepted	Not Accepted	Not Accepted	Not Accepted	Not Accepted	no	zwl12000_21000	zwl5100_11000	none_of_the_above	Not Accepted	Not Accepted	Not Accepted	Not Accepted	Not Accepted	Not Accepted	Not Accepted	radio	Not Accepted	Not Accepted	Not Accepted	Not Accepted	Not Accepted	Not Accepted	Not Accepted	Not Accepted	0	0	0	0	0	0	no	8888	no	8888
Mutasa	807	1791	2791	-18.6542	32.8403	34	wra	o__level	married_monogamy	2	5	self_employment horticulture	Not Accepted	Not Accepted	Not Accepted	Not Accepted	Not Accepted	Not Accepted	Not Accepted	yes	zwl5100_11000	zwl1000_5000	none_of_the_above	Not Accepted	Not Accepted	Not Accepted	Not Accepted	Not Accepted	Not Accepted	Not Accepted	radio television	Not Accepted	Not Accepted	Not Accepted	Not Accepted	Not Accepted	Not Accepted	Not Accepted	Not Accepted	0	0	0	2	0	5	no	8888	yes	99
Mutasa	808	1803	2803	-18.6533	32.839	27	wra	o__level	married_monogamy	1	4	self_employment	Not Accepted	Not Accepted	Not Accepted	Not Accepted	Not Accepted	Not Accepted	Not Accepted	yes	zwl5100_11000	zwl1000_5000	none_of_the_above	Not Accepted	Not Accepted	Not Accepted	Not Accepted	Not Accepted	Not Accepted	Not Accepted	radio television computer	Not Accepted	Not Accepted	Not Accepted	Not Accepted	Not Accepted	Not Accepted	Not Accepted	Not Accepted	0	5	0	2	0	14	yes	rabbits	yes	0.5
Mutasa	809	1802	2802	-18.6715	32.8335	29	wra	primary	married_monogamy	2	5	self_employment	Not Accepted	Not Accepted	Not Accepted	Not Accepted	Not Accepted	Not Accepted	Not Accepted	yes	zwl1000_5000	zwl1000_5000	none_of_the_above	Not Accepted	Not Accepted	Not Accepted	Not Accepted	Not Accepted	Not Accepted	Not Accepted	electricity radio	Not Accepted	Not Accepted	Not Accepted	Not Accepted	Not Accepted	Not Accepted	Not Accepted	Not Accepted	2	1	0	5	0	6	no	8888	yes	99
Mutasa	810	1817	2817	-18.5222	32.5598	44	wra	o__level	married_monogamy	1	4	formal_employment	Not Accepted	Not Accepted	Not Accepted	Not Accepted	Not Accepted	Not Accepted	Not Accepted	yes	zwl1000_5000	zwl1000_5000	none_of_the_above	Not Accepted	Not Accepted	Not Accepted	Not Accepted	Not Accepted	Not Accepted	Not Accepted	radio	Not Accepted	Not Accepted	Not Accepted	Not Accepted	Not Accepted	Not Accepted	Not Accepted	Not Accepted	0	0	0	2	0	4	no	8888	no	8888
Mutasa	811	18290	2820	-18.5161	32.5772	47	wra	o__level	married_monogamy	1	5	formal_employment	Not Accepted	Not Accepted	Not Accepted	Not Accepted	Not Accepted	Not Accepted	Not Accepted	yes	zwl1000_5000	zwl1000_5000	radio	Not Accepted	Not Accepted	Not Accepted	Not Accepted	Not Accepted	Not Accepted	Not Accepted	radio	Not Accepted	Not Accepted	Not Accepted	Not Accepted	Not Accepted	Not Accepted	Not Accepted	Not Accepted	0	2	0	0	0	8	yes	Turkeys 9	no	8888
Mutasa	812	1845	2845	-18.5177	32.5728	27	wra	o__level	married_monogamy	2	5	self_employment	Not Accepted	Not Accepted	Not Accepted	Not Accepted	Not Accepted	Not Accepted	Not Accepted	yes	zwl5100_11000	zwl1000_5000	none_of_the_above	Not Accepted	Not Accepted	Not Accepted	Not Accepted	Not Accepted	Not Accepted	Not Accepted	radio	Not Accepted	Not Accepted	Not Accepted	Not Accepted	Not Accepted	Not Accepted	Not Accepted	Not Accepted	2	3	0	0	0	24	no	8888	yes	99
Mutasa	813	1836	2836	-18.5171	32.5771	40	wra	o__level	married_monogamy	1	6	horticulture	Not Accepted	Not Accepted	Not Accepted	Not Accepted	Not Accepted	Not Accepted	Not Accepted	yes	zwl5100_11000	zwl1000_5000	none_of_the_above	Not Accepted	Not Accepted	Not Accepted	Not Accepted	Not Accepted	Not Accepted	Not Accepted	radio	Not Accepted	Not Accepted	Not Accepted	Not Accepted	Not Accepted	Not Accepted	Not Accepted	Not Accepted	0	0	0	2	0	5	no	8888	yes	1
Mutasa	814	1837	2837	-18.552	32.5761	36	wra	o__level	married_monogamy	1	5	self_employment	Not Accepted	Not Accepted	Not Accepted	Not Accepted	Not Accepted	Not Accepted	Not Accepted	yes	zwl1000_5000	zwl1000_5000	radio	Not Accepted	Not Accepted	Not Accepted	Not Accepted	Not Accepted	Not Accepted	Not Accepted	radio television	Not Accepted	Not Accepted	Not Accepted	Not Accepted	Not Accepted	Not Accepted	Not Accepted	Not Accepted	0	2	0	9	0	10	no	8888	no	8888
Mutasa	815	1860	2860	-18.5449	32.5661	41	wra	o__level	married_monogamy	1	7	formal_employment	Not Accepted	Not Accepted	Not Accepted	Not Accepted	Not Accepted	Not Accepted	Not Accepted	yes	zwl12000_21000	zwl12000_21000	electricity radio television computer refrigerator	Not Accepted	Not Accepted	Not Accepted	Not Accepted	Not Accepted	Not Accepted	Not Accepted	electricity radio refrigerator	Not Accepted	Not Accepted	Not Accepted	Not Accepted	Not Accepted	Not Accepted	Not Accepted	Not Accepted	0	9	0	23	0	80	yes	Rabbits	yes	2
Mutasa	816	1879	2879	-18.5505	32.5784	34	wra	o__level	married_monogamy	2	6	formal_employment	Not Accepted	Not Accepted	Not Accepted	Not Accepted	Not Accepted	Not Accepted	Not Accepted	yes	zwl1000_5000	_zwl1000	electricity television	Not Accepted	Not Accepted	Not Accepted	Not Accepted	Not Accepted	Not Accepted	Not Accepted	radio television	Not Accepted	Not Accepted	Not Accepted	Not Accepted	Not Accepted	Not Accepted	Not Accepted	Not Accepted	0	0	0	2	0	6	no	8888	no	8888
Mutasa	817	1873	2873	-18.5501	32.5827	28	wra	primary	married_monogamy	1	5	casual_labour	Not Accepted	Not Accepted	Not Accepted	Not Accepted	Not Accepted	Not Accepted	Not Accepted	yes	zwl5100_11000	zwl1000_5000	radio	Not Accepted	Not Accepted	Not Accepted	Not Accepted	Not Accepted	Not Accepted	Not Accepted	radio television	Not Accepted	Not Accepted	Not Accepted	Not Accepted	Not Accepted	Not Accepted	Not Accepted	Not Accepted	0	0	0	0	0	1	no	8888	no	8888
Mutasa	818	1822	2822	-18.548	32.5827	30	wra	o__level	married_monogamy	1	5	horticulture casual_labour	Not Accepted	Not Accepted	Not Accepted	Not Accepted	Not Accepted	Not Accepted	Not Accepted	yes	zwl1000_5000	zwl1000_5000	radio	Not Accepted	Not Accepted	Not Accepted	Not Accepted	Not Accepted	Not Accepted	Not Accepted	radio	Not Accepted	Not Accepted	Not Accepted	Not Accepted	Not Accepted	Not Accepted	Not Accepted	Not Accepted	0	0	0	0	0	10	no	8888	yes	0.5
Mutasa	819	1824	2824	-18.5467	32.5836	18	wra	o__level	married_monogamy	1	4	self_employment	Not Accepted	Not Accepted	Not Accepted	Not Accepted	Not Accepted	Not Accepted	Not Accepted	no	_zwl22000	zwl5100_11000	radio	Not Accepted	Not Accepted	Not Accepted	Not Accepted	Not Accepted	Not Accepted	Not Accepted	radio	Not Accepted	Not Accepted	Not Accepted	Not Accepted	Not Accepted	Not Accepted	Not Accepted	Not Accepted	0	2	0	6	0	21	yes	rabbits	yes	99
Mutasa	820	1838	2838	-18.7882	32.5978	28	wra	o__level	married_monogamy	1	5	horticulture	Not Accepted	Not Accepted	Not Accepted	Not Accepted	Not Accepted	Not Accepted	Not Accepted	yes	zwl5100_11000	zwl1000_5000	television	Not Accepted	Not Accepted	Not Accepted	Not Accepted	Not Accepted	Not Accepted	Not Accepted	radio computer	Not Accepted	Not Accepted	Not Accepted	Not Accepted	Not Accepted	Not Accepted	Not Accepted	Not Accepted	1	4	0	2	0	5	no	8888	yes	4
Mutasa	821	1861	2861	-18.7912	32.5948	22	wra	o__level	married_monogamy	1	6	self_employment	Not Accepted	Not Accepted	Not Accepted	Not Accepted	Not Accepted	Not Accepted	Not Accepted	yes	zwl5100_11000	zwl1000_5000	radio	Not Accepted	Not Accepted	Not Accepted	Not Accepted	Not Accepted	Not Accepted	Not Accepted	electricity radio	Not Accepted	Not Accepted	Not Accepted	Not Accepted	Not Accepted	Not Accepted	Not Accepted	Not Accepted	0	0	0	3	0	12	no	8888	yes	99
Mutasa	822	1869	2869	-18.7911	32.5888	24	wra	o__level	married_monogamy	1	9	self_employment remittances	Not Accepted	Not Accepted	Not Accepted	Not Accepted	Not Accepted	Not Accepted	Not Accepted	yes	zwl5100_11000	zwl1000_5000	radio	Not Accepted	Not Accepted	Not Accepted	Not Accepted	Not Accepted	Not Accepted	Not Accepted	electricity radio home_telephone computer	Not Accepted	Not Accepted	Not Accepted	Not Accepted	Not Accepted	Not Accepted	Not Accepted	Not Accepted	5	3	0	7	0	42	yes	rabbits	yes	1.5
Mutasa	823	1875	2875	-18.7945	32.5949	24	wra	o__level	married_monogamy	2	5	casual_labour self_employment	Not Accepted	Not Accepted	Not Accepted	Not Accepted	Not Accepted	Not Accepted	Not Accepted	yes	zwl5100_11000	zwl5100_11000	none_of_the_above	Not Accepted	Not Accepted	Not Accepted	Not Accepted	Not Accepted	Not Accepted	Not Accepted	radio	Not Accepted	Not Accepted	Not Accepted	Not Accepted	Not Accepted	Not Accepted	Not Accepted	Not Accepted	0	0	0	0	0	6	no	8888	yes	99
Mutasa	824	1880	2880	-18.7875	32.5953	35	wra	primary	married_monogamy	1	6	casual_labour	Not Accepted	Not Accepted	Not Accepted	Not Accepted	Not Accepted	Not Accepted	Not Accepted	no	zwl5100_11000	zwl1000_5000	none_of_the_above	Not Accepted	Not Accepted	Not Accepted	Not Accepted	Not Accepted	Not Accepted	Not Accepted	radio	Not Accepted	Not Accepted	Not Accepted	Not Accepted	Not Accepted	Not Accepted	Not Accepted	Not Accepted	0	0	0	2	0	8	no	8888	yes	1.5
Mutasa	825	1839	2839	-18.7844	32.5981	24	wra	primary	married_monogamy	1	3	self_employment	Not Accepted	Not Accepted	Not Accepted	Not Accepted	Not Accepted	Not Accepted	Not Accepted	yes	zwl5100_11000	zwl1000_5000	none_of_the_above	Not Accepted	Not Accepted	Not Accepted	Not Accepted	Not Accepted	Not Accepted	Not Accepted	radio	Not Accepted	Not Accepted	Not Accepted	Not Accepted	Not Accepted	Not Accepted	Not Accepted	Not Accepted	0	0	0	0	0	20	no	8888	yes	99
Mutasa	826	1829	2829	-18.7844	32.5981	39	guardian_of_chi	o__level	separated_divorced	1	3	formal_employment	Not Accepted	Not Accepted	Not Accepted	Not Accepted	Not Accepted	Not Accepted	Not Accepted	yes	zwl5100_11000	zwl1000_5000	none_of_the_above	Not Accepted	Not Accepted	Not Accepted	Not Accepted	Not Accepted	Not Accepted	Not Accepted	radio	Not Accepted	Not Accepted	Not Accepted	Not Accepted	Not Accepted	Not Accepted	Not Accepted	Not Accepted	0	0	0	0	0	0	no	8888	no	8888
Mutasa	827	1828	2828	-18.79	32.5908	41	wra	o__level	married_monogamy	1	6	self_employment	Not Accepted	Not Accepted	Not Accepted	Not Accepted	Not Accepted	Not Accepted	Not Accepted	yes	zwl1000_5000	zwl1000_5000	radio television	Not Accepted	Not Accepted	Not Accepted	Not Accepted	Not Accepted	Not Accepted	Not Accepted	radio	Not Accepted	Not Accepted	Not Accepted	Not Accepted	Not Accepted	Not Accepted	Not Accepted	Not Accepted	0	0	0	0	0	10	no	8888	yes	99
Mutasa	828	1841	2841	-18.7892	32.5891	30	wra	o__level	married_monogamy	2	6	formal_employment casual_labour	Not Accepted	Not Accepted	Not Accepted	Not Accepted	Not Accepted	Not Accepted	Not Accepted	yes	zwl12000_21000	zwl12000_21000	electricity radio	Not Accepted	Not Accepted	Not Accepted	Not Accepted	Not Accepted	Not Accepted	Not Accepted	radio	Not Accepted	Not Accepted	Not Accepted	Not Accepted	Not Accepted	Not Accepted	Not Accepted	Not Accepted	0	0	0	0	0	0	no	8888	no	8888
Mutasa	829	8888	2854	-18.6683	32.5079	38	wra	o__level	separated_divorced	1	5	remittances	Not Accepted	Not Accepted	Not Accepted	Not Accepted	Not Accepted	Not Accepted	Not Accepted	yes	zwl1000_5000	zwl1000_5000	electricity radio television refrigerator	Not Accepted	Not Accepted	Not Accepted	Not Accepted	Not Accepted	Not Accepted	Not Accepted	radio	Not Accepted	Not Accepted	Not Accepted	Not Accepted	Not Accepted	Not Accepted	Not Accepted	Not Accepted	0	0	0	0	0	0	no	8888	yes	99
Mutasa	830	1870	2870	-18.6835	32.5018	29	wra	o__level	married_polygamy	1	5	self_employment formal_employment	Not Accepted	Not Accepted	Not Accepted	Not Accepted	Not Accepted	Not Accepted	Not Accepted	yes	_zwl22000	zwl5100_11000	none_of_the_above	Not Accepted	Not Accepted	Not Accepted	Not Accepted	Not Accepted	Not Accepted	Not Accepted	radio	Not Accepted	Not Accepted	Not Accepted	Not Accepted	Not Accepted	Not Accepted	Not Accepted	Not Accepted	0	0	0	5	0	15	no	8888	yes	2
Mutasa	831	1881	2881	-18.6706	32.4982	23	wra	o__level	married_monogamy	1	4	formal_employment	Not Accepted	Not Accepted	Not Accepted	Not Accepted	Not Accepted	Not Accepted	Not Accepted	yes	zwl12000_21000	zwl5100_11000	electricity radio	Not Accepted	Not Accepted	Not Accepted	Not Accepted	Not Accepted	Not Accepted	Not Accepted	radio	Not Accepted	Not Accepted	Not Accepted	Not Accepted	Not Accepted	Not Accepted	Not Accepted	Not Accepted	0	0	0	0	0	0	no	8888	no	8888
Mutasa	832	1831	2831	-18.6741	32.4938	18	wra	a__level	single__never_married	1	4	self_employment	Not Accepted	Not Accepted	Not Accepted	Not Accepted	Not Accepted	Not Accepted	Not Accepted	yes	zwl1000_5000	zwl1000_5000	none_of_the_above	Not Accepted	Not Accepted	Not Accepted	Not Accepted	Not Accepted	Not Accepted	Not Accepted	radio	Not Accepted	Not Accepted	Not Accepted	Not Accepted	Not Accepted	Not Accepted	Not Accepted	Not Accepted	0	0	0	0	0	0	no	8888	yes	99
Mutasa	833	1844	2844	-18.678	32.5036	25	wra	o__level	married_monogamy	1	3	self_employment	Not Accepted	Not Accepted	Not Accepted	Not Accepted	Not Accepted	Not Accepted	Not Accepted	yes	zwl5100_11000	zwl1000_5000	none_of_the_above	Not Accepted	Not Accepted	Not Accepted	Not Accepted	Not Accepted	Not Accepted	Not Accepted	radio refrigerator	Not Accepted	Not Accepted	Not Accepted	Not Accepted	Not Accepted	Not Accepted	Not Accepted	Not Accepted	0	0	0	1	0	2	no	8888	yes	99
Mutasa	834	1842	2842	-18.6647	32.4952	32	wra	primary	married_polygamy	1	5	casual_labour	Not Accepted	Not Accepted	Not Accepted	Not Accepted	Not Accepted	Not Accepted	Not Accepted	yes	zwl12000_21000	zwl1000_5000	none_of_the_above	Not Accepted	Not Accepted	Not Accepted	Not Accepted	Not Accepted	Not Accepted	Not Accepted	radio	Not Accepted	Not Accepted	Not Accepted	Not Accepted	Not Accepted	Not Accepted	Not Accepted	Not Accepted	0	0	0	0	0	5	no	8888	no	8888
Mutasa	835	8888	2857	-18.662	32.4948	21	wra	o__level	married_monogamy	1	3	formal_employment	Not Accepted	Not Accepted	Not Accepted	Not Accepted	Not Accepted	Not Accepted	Not Accepted	yes	zwl1000_5000	zwl1000_5000	radio television	Not Accepted	Not Accepted	Not Accepted	Not Accepted	Not Accepted	Not Accepted	Not Accepted	electricity radio	Not Accepted	Not Accepted	Not Accepted	Not Accepted	Not Accepted	Not Accepted	Not Accepted	Not Accepted	0	0	0	0	0	18	yes	Ducks 1 Turkeys 2	no	8888
Mutasa	836	1871	2871	-18.6556	32.4998	28	wra	o__level	married_monogamy	1	6	casual_labour	Not Accepted	Not Accepted	Not Accepted	Not Accepted	Not Accepted	Not Accepted	Not Accepted	yes	zwl1000_5000	zwl1000_5000	radio	Not Accepted	Not Accepted	Not Accepted	Not Accepted	Not Accepted	Not Accepted	Not Accepted	radio television	Not Accepted	Not Accepted	Not Accepted	Not Accepted	Not Accepted	Not Accepted	Not Accepted	Not Accepted	0	0	0	1	0	8	no	8888	no	8888
Mutasa	837	1872	2872	-18.6677	32.4979	39	wra	primary	married_monogamy	1	5	self_employment	Not Accepted	Not Accepted	Not Accepted	Not Accepted	Not Accepted	Not Accepted	Not Accepted	yes	zwl12000_21000	zwl5100_11000	electricity radio television	Not Accepted	Not Accepted	Not Accepted	Not Accepted	Not Accepted	Not Accepted	Not Accepted	radio home_telephone	Not Accepted	Not Accepted	Not Accepted	Not Accepted	Not Accepted	Not Accepted	Not Accepted	Not Accepted	0	0	0	0	0	0	no	8888	yes	99
Mutasa	838	1874	2874	-18.7917	32.5875	23	wra	o__level	married_monogamy	1	4	self_employment	Not Accepted	Not Accepted	Not Accepted	Not Accepted	Not Accepted	Not Accepted	Not Accepted	yes	_zwl22000	zwl5100_11000	electricity radio	Not Accepted	Not Accepted	Not Accepted	Not Accepted	Not Accepted	Not Accepted	Not Accepted	radio	Not Accepted	Not Accepted	Not Accepted	Not Accepted	Not Accepted	Not Accepted	Not Accepted	Not Accepted	0	0	0	0	0	0	no	8888	no	8888
Mutasa	839	1818	2818	-18.7886	32.587	34	wra	o__level	married_monogamy	1	5	self_employment	Not Accepted	Not Accepted	Not Accepted	Not Accepted	Not Accepted	Not Accepted	Not Accepted	yes	zwl5100_11000	zwl1000_5000	electricity refrigerator	Not Accepted	Not Accepted	Not Accepted	Not Accepted	Not Accepted	Not Accepted	Not Accepted	radio	Not Accepted	Not Accepted	Not Accepted	Not Accepted	Not Accepted	Not Accepted	Not Accepted	Not Accepted	0	0	0	0	0	0	no	8888	no	8888
Mutasa	840	1843	2843	-18.7884	32.5867	22	wra	o__level	married_monogamy	2	4	self_employment	Not Accepted	Not Accepted	Not Accepted	Not Accepted	Not Accepted	Not Accepted	Not Accepted	no	_zwl22000	zwl5100_11000	radio television refrigerator	Not Accepted	Not Accepted	Not Accepted	Not Accepted	Not Accepted	Not Accepted	Not Accepted	radio	Not Accepted	Not Accepted	Not Accepted	Not Accepted	Not Accepted	Not Accepted	Not Accepted	Not Accepted	0	0	0	0	0	0	no	8888	yes	99
Mutasa	841	1863	2863	-18.7847	32.587	36	wra	o__level	widowed	1	4	formal_employment self_employment	Not Accepted	Not Accepted	Not Accepted	Not Accepted	Not Accepted	Not Accepted	Not Accepted	yes	zwl5100_11000	zwl1000_5000	none_of_the_above	Not Accepted	Not Accepted	Not Accepted	Not Accepted	Not Accepted	Not Accepted	Not Accepted	radio television	Not Accepted	Not Accepted	Not Accepted	Not Accepted	Not Accepted	Not Accepted	Not Accepted	Not Accepted	0	0	0	0	0	0	no	8888	yes	0.5
Mutasa	842	8888	2876	-18.7811	32.5865	36	wra	o__level	married_monogamy	1	4	formal_employment	Not Accepted	Not Accepted	Not Accepted	Not Accepted	Not Accepted	Not Accepted	Not Accepted	yes	_zwl22000	zwl1000_5000	radio television computer	Not Accepted	Not Accepted	Not Accepted	Not Accepted	Not Accepted	Not Accepted	Not Accepted	radio electricity television refrigerator	Not Accepted	Not Accepted	Not Accepted	Not Accepted	Not Accepted	Not Accepted	Not Accepted	Not Accepted	0	6	0	0	0	0	no	8888	yes	8
Mutasa	843	1878	2878	-18.7802	32.5876	18	wra	o__level	married_monogamy	1	3	self_employment	Not Accepted	Not Accepted	Not Accepted	Not Accepted	Not Accepted	Not Accepted	Not Accepted	yes	zwl1000_5000	zwl1000_5000	electricity television	Not Accepted	Not Accepted	Not Accepted	Not Accepted	Not Accepted	Not Accepted	Not Accepted	radio	Not Accepted	Not Accepted	Not Accepted	Not Accepted	Not Accepted	Not Accepted	Not Accepted	Not Accepted	0	0	0	0	0	0	no	8888	no	8888
Mutasa	844	1877	2877	-18.7799	32.5892	30	wra	o__level	married_monogamy	2	6	formal_employment	Not Accepted	Not Accepted	Not Accepted	Not Accepted	Not Accepted	Not Accepted	Not Accepted	yes	zwl12000_21000	zwl1000_5000	radio television refrigerator	Not Accepted	Not Accepted	Not Accepted	Not Accepted	Not Accepted	Not Accepted	Not Accepted	electricity radio	Not Accepted	Not Accepted	Not Accepted	Not Accepted	Not Accepted	Not Accepted	Not Accepted	Not Accepted	0	0	0	0	0	15	no	8888	no	8888
Mutasa	845	1901	2901	-18.7721	32.5914	20	wra	o__level	married_monogamy	1	6	self_employment	Not Accepted	Not Accepted	Not Accepted	Not Accepted	Not Accepted	Not Accepted	Not Accepted	yes	zwl5100_11000	zwl5100_11000	none_of_the_above	Not Accepted	Not Accepted	Not Accepted	Not Accepted	Not Accepted	Not Accepted	Not Accepted	radio	Not Accepted	Not Accepted	Not Accepted	Not Accepted	Not Accepted	Not Accepted	Not Accepted	Not Accepted	0	0	0	0	0	0	no	8888	no	8888
Mutasa	846	1906	2906	-18.7591	32.5921	23	wra	primary	married_monogamy	1	3	casual_labour	Not Accepted	Not Accepted	Not Accepted	Not Accepted	Not Accepted	Not Accepted	Not Accepted	yes	zwl5100_11000	zwl5100_11000	none_of_the_above	Not Accepted	Not Accepted	Not Accepted	Not Accepted	Not Accepted	Not Accepted	Not Accepted	radio	Not Accepted	Not Accepted	Not Accepted	Not Accepted	Not Accepted	Not Accepted	Not Accepted	Not Accepted	0	0	0	0	0	0	no	8888	yes	1
Mutasa	847	1905	2905	-18.758	32.5953	24	wra	o__level	married_monogamy	1	6	casual_labour	Not Accepted	Not Accepted	Not Accepted	Not Accepted	Not Accepted	Not Accepted	Not Accepted	yes	zwl1000_5000	zwl1000_5000	radio	Not Accepted	Not Accepted	Not Accepted	Not Accepted	Not Accepted	Not Accepted	Not Accepted	radio	Not Accepted	Not Accepted	Not Accepted	Not Accepted	Not Accepted	Not Accepted	Not Accepted	Not Accepted	0	0	0	2	0	7	no	8888	yes	2
Mutasa	848	1893	2893	#NULL!	#NULL!	25	wra	o__level	married_monogamy	1	3	self_employment	Not Accepted	Not Accepted	Not Accepted	Not Accepted	Not Accepted	Not Accepted	Not Accepted	yes	zwl1000_5000	zwl1000_5000	none_of_the_above	Not Accepted	Not Accepted	Not Accepted	Not Accepted	Not Accepted	Not Accepted	Not Accepted	radio	Not Accepted	Not Accepted	Not Accepted	Not Accepted	Not Accepted	Not Accepted	Not Accepted	Not Accepted	0	0	0	0	0	0	no	8888	no	8888
Mutasa	849	1898	2898	#NULL!	#NULL!	19	wra	o__level	married_monogamy	1	8	formal_employment	Not Accepted	Not Accepted	Not Accepted	Not Accepted	Not Accepted	Not Accepted	Not Accepted	yes	zwl12000_21000	zwl1000_5000	radio	Not Accepted	Not Accepted	Not Accepted	Not Accepted	Not Accepted	Not Accepted	Not Accepted	electricity radio television	Not Accepted	Not Accepted	Not Accepted	Not Accepted	Not Accepted	Not Accepted	Not Accepted	Not Accepted	0	0	0	1	0	9	no	8888	yes	4
Mutasa	850	1907	2907	-18.819	32.7076	37	wra	o__level	married_monogamy	1	7	horticulture casual_labour	Not Accepted	Not Accepted	Not Accepted	Not Accepted	Not Accepted	Not Accepted	Not Accepted	yes	zwl1000_5000	zwl1000_5000	radio	Not Accepted	Not Accepted	Not Accepted	Not Accepted	Not Accepted	Not Accepted	Not Accepted	radio television	Not Accepted	Not Accepted	Not Accepted	Not Accepted	Not Accepted	Not Accepted	Not Accepted	Not Accepted	0	0	0	5	0	7	no	8888	yes	1
Mutasa	851	1904	2904	-18.8255	32.6969	20	wra	o__level	married_monogamy	1	3	casual_labour	Not Accepted	Not Accepted	Not Accepted	Not Accepted	Not Accepted	Not Accepted	Not Accepted	yes	zwl1000_5000	zwl1000_5000	none_of_the_above	Not Accepted	Not Accepted	Not Accepted	Not Accepted	Not Accepted	Not Accepted	Not Accepted	radio	Not Accepted	Not Accepted	Not Accepted	Not Accepted	Not Accepted	Not Accepted	Not Accepted	Not Accepted	0	0	0	0	0	0	no	8888	no	8888
Mutasa	852	1943	2943	-18.8197	32.6968	25	wra	o__level	married_monogamy	1	5	casual_labour	Not Accepted	Not Accepted	Not Accepted	Not Accepted	Not Accepted	Not Accepted	Not Accepted	yes	zwl1000_5000	zwl1000_5000	none_of_the_above	Not Accepted	Not Accepted	Not Accepted	Not Accepted	Not Accepted	Not Accepted	Not Accepted	none_of_the_above	Not Accepted	Not Accepted	Not Accepted	Not Accepted	Not Accepted	Not Accepted	Not Accepted	Not Accepted	0	0	0	0	0	0	no	8888	no	8888
Mutasa	853	1827	2827	-18.8769	32.6482	31	wra	none	married_monogamy	1	3	casual_labour	Not Accepted	Not Accepted	Not Accepted	Not Accepted	Not Accepted	Not Accepted	Not Accepted	yes	zwl1000_5000	_zwl1000	none_of_the_above	Not Accepted	Not Accepted	Not Accepted	Not Accepted	Not Accepted	Not Accepted	Not Accepted	radio	Not Accepted	Not Accepted	Not Accepted	Not Accepted	Not Accepted	Not Accepted	Not Accepted	Not Accepted	0	0	0	0	0	0	no	8888	no	8888
Mutasa	854	1847	2847	-18.8861	32.6351	22	wra	o__level	married_monogamy	1	3	self_employment	Not Accepted	Not Accepted	Not Accepted	Not Accepted	Not Accepted	Not Accepted	Not Accepted	yes	zwl12000_21000	zwl5100_11000	none_of_the_above	Not Accepted	Not Accepted	Not Accepted	Not Accepted	Not Accepted	Not Accepted	Not Accepted	radio television	Not Accepted	Not Accepted	Not Accepted	Not Accepted	Not Accepted	Not Accepted	Not Accepted	Not Accepted	0	0	0	0	0	0	no	8888	no	8888
Mutasa	855	1835	2835	-18.8682	32.6518	26	wra	o__level	married_monogamy	1	4	formal_employment	Not Accepted	Not Accepted	Not Accepted	Not Accepted	Not Accepted	Not Accepted	Not Accepted	yes	zwl5100_11000	zwl5100_11000	electricity radio television refrigerator	Not Accepted	Not Accepted	Not Accepted	Not Accepted	Not Accepted	Not Accepted	Not Accepted	radio	Not Accepted	Not Accepted	Not Accepted	Not Accepted	Not Accepted	Not Accepted	Not Accepted	Not Accepted	0	0	0	0	0	0	no	8888	no	8888
Mutasa	856	1865	2865	-18.8697	32.6538	38	wra	primary	married_monogamy	1	5	formal_employment	Not Accepted	Not Accepted	Not Accepted	Not Accepted	Not Accepted	Not Accepted	Not Accepted	yes	zwl12000_21000	zwl12000_21000	radio	Not Accepted	Not Accepted	Not Accepted	Not Accepted	Not Accepted	Not Accepted	Not Accepted	radio	Not Accepted	Not Accepted	Not Accepted	Not Accepted	Not Accepted	Not Accepted	Not Accepted	Not Accepted	0	0	0	0	0	6	no	8888	yes	99
Mutasa	857	1887	2887	-18.8453	32.6462	38	wra	o__level	married_monogamy	1	6	cash_crop_farming self_employment formal_employment	Not Accepted	Not Accepted	Not Accepted	Not Accepted	Not Accepted	Not Accepted	Not Accepted	yes	_zwl22000	zwl5100_11000	electricity radio television refrigerator	Not Accepted	Not Accepted	Not Accepted	Not Accepted	Not Accepted	Not Accepted	Not Accepted	electricity radio	Not Accepted	Not Accepted	Not Accepted	Not Accepted	Not Accepted	Not Accepted	Not Accepted	Not Accepted	0	1	0	9	0	83	yes	rabbits	yes	2
Mutasa	858	1912	2912	-18.8602	32.6496	47	wra	o__level	married_monogamy	2	4	formal_employment	Not Accepted	Not Accepted	Not Accepted	Not Accepted	Not Accepted	Not Accepted	Not Accepted	yes	zwl5100_11000	zwl1000_5000	none_of_the_above	Not Accepted	Not Accepted	Not Accepted	Not Accepted	Not Accepted	Not Accepted	Not Accepted	radio	Not Accepted	Not Accepted	Not Accepted	Not Accepted	Not Accepted	Not Accepted	Not Accepted	Not Accepted	0	0	0	3	0	9	no	8888	yes	99
Mutasa	859	1914	2914	-18.8778	32.6522	22	wra	o__level	separated_divorced	2	6	formal_employment	Not Accepted	Not Accepted	Not Accepted	Not Accepted	Not Accepted	Not Accepted	Not Accepted	no	zwl5100_11000	zwl1000_5000	electricity television refrigerator	Not Accepted	Not Accepted	Not Accepted	Not Accepted	Not Accepted	Not Accepted	Not Accepted	radio refrigerator	Not Accepted	Not Accepted	Not Accepted	Not Accepted	Not Accepted	Not Accepted	Not Accepted	Not Accepted	2	1	0	5	0	7	no	8888	yes	99
Mutasa	860	1919	2919	-18.8729	32.6684	24	wra	o__level	married_monogamy	1	3	formal_employment	Not Accepted	Not Accepted	Not Accepted	Not Accepted	Not Accepted	Not Accepted	Not Accepted	yes	zwl1000_5000	zwl1000_5000	electricity radio television	Not Accepted	Not Accepted	Not Accepted	Not Accepted	Not Accepted	Not Accepted	Not Accepted	electricity radio refrigerator	Not Accepted	Not Accepted	Not Accepted	Not Accepted	Not Accepted	Not Accepted	Not Accepted	Not Accepted	0	0	0	0	0	3	no	8888	yes	99
Mutasa	861	1917	2917	-18.4904	32.8807	34	wra	primary	married_monogamy	1	5	formal_employment	Not Accepted	Not Accepted	Not Accepted	Not Accepted	Not Accepted	Not Accepted	Not Accepted	yes	_zwl22000	zwl12000_21000	electricity radio television computer refrigerator	Not Accepted	Not Accepted	Not Accepted	Not Accepted	Not Accepted	Not Accepted	Not Accepted	electricity radio refrigerator	Not Accepted	Not Accepted	Not Accepted	Not Accepted	Not Accepted	Not Accepted	Not Accepted	Not Accepted	0	0	0	0	0	25	no	8888	yes	0.5
Mutasa	862	1923	2923	-18.4928	32.8817	39	wra	primary	married_polygamy	1	6	self_employment	Not Accepted	Not Accepted	Not Accepted	Not Accepted	Not Accepted	Not Accepted	Not Accepted	yes	zwl5100_11000	zwl1000_5000	none_of_the_above	Not Accepted	Not Accepted	Not Accepted	Not Accepted	Not Accepted	Not Accepted	Not Accepted	radio	Not Accepted	Not Accepted	Not Accepted	Not Accepted	Not Accepted	Not Accepted	Not Accepted	Not Accepted	0	0	0	0	0	6	no	8888	yes	99
Mutasa	863	1930	2930	-18.4874	32.8937	21	wra	o__level	separated_divorced	1	7	casual_labour	Not Accepted	Not Accepted	Not Accepted	Not Accepted	Not Accepted	Not Accepted	Not Accepted	yes	zwl5100_11000	zwl1000_5000	none_of_the_above	Not Accepted	Not Accepted	Not Accepted	Not Accepted	Not Accepted	Not Accepted	Not Accepted	radio	Not Accepted	Not Accepted	Not Accepted	Not Accepted	Not Accepted	Not Accepted	Not Accepted	Not Accepted	0	0	0	1	0	8	yes	rabbits	yes	0.5
Mutasa	864	1933	2933	-18.4857	32.896	21	wra	o__level	married_monogamy	1	8	casual_labour	Not Accepted	Not Accepted	Not Accepted	Not Accepted	Not Accepted	Not Accepted	Not Accepted	yes	zwl1000_5000	zwl1000_5000	radio	Not Accepted	Not Accepted	Not Accepted	Not Accepted	Not Accepted	Not Accepted	Not Accepted	radio television	Not Accepted	Not Accepted	Not Accepted	Not Accepted	Not Accepted	Not Accepted	Not Accepted	Not Accepted	0	0	0	9	0	30	no	8888	no	8888
Mutasa	865	1833	2833	-18.4963	32.8873	28	wra	primary	married_monogamy	2	4	self_employment	Not Accepted	Not Accepted	Not Accepted	Not Accepted	Not Accepted	Not Accepted	Not Accepted	yes	zwl5100_11000	zwl5100_11000	radio	Not Accepted	Not Accepted	Not Accepted	Not Accepted	Not Accepted	Not Accepted	Not Accepted	electricity radio television	Not Accepted	Not Accepted	Not Accepted	Not Accepted	Not Accepted	Not Accepted	Not Accepted	Not Accepted	0	0	0	1	0	3	no	8888	yes	2.5
Mutasa	866	1849	2849	-18.4971	32.8833	22	wra	o__level	married_monogamy	1	4	casual_labour	Not Accepted	Not Accepted	Not Accepted	Not Accepted	Not Accepted	Not Accepted	Not Accepted	yes	zwl1000_5000	zwl1000_5000	none_of_the_above	Not Accepted	Not Accepted	Not Accepted	Not Accepted	Not Accepted	Not Accepted	Not Accepted	radio	Not Accepted	Not Accepted	Not Accepted	Not Accepted	Not Accepted	Not Accepted	Not Accepted	Not Accepted	0	0	0	0	0	0	no	8888	yes	2.5
Mutasa	867	1848	2848	-18.4962	32.8843	26	wra	o__level	separated_divorced	3	8	self_employment	Not Accepted	Not Accepted	Not Accepted	Not Accepted	Not Accepted	Not Accepted	Not Accepted	yes	zwl12000_21000	zwl5100_11000	radio	Not Accepted	Not Accepted	Not Accepted	Not Accepted	Not Accepted	Not Accepted	Not Accepted	radio	Not Accepted	Not Accepted	Not Accepted	Not Accepted	Not Accepted	Not Accepted	Not Accepted	Not Accepted	0	0	0	5	0	8	yes	Ducks Rabbits	yes	1
Mutasa	868	1856	2856	-18.4952	32.88	35	wra	primary	married_monogamy	1	3	casual_labour	Not Accepted	Not Accepted	Not Accepted	Not Accepted	Not Accepted	Not Accepted	Not Accepted	yes	zwl1000_5000	zwl1000_5000	radio	Not Accepted	Not Accepted	Not Accepted	Not Accepted	Not Accepted	Not Accepted	Not Accepted	radio television	Not Accepted	Not Accepted	Not Accepted	Not Accepted	Not Accepted	Not Accepted	Not Accepted	Not Accepted	0	0	0	0	0	8	no	8888	yes	2
Mutasa	869	1853	2853	-18.4944	32.8858	26	wra	o__level	separated_divorced	1	8	self_employment	Not Accepted	Not Accepted	Not Accepted	Not Accepted	Not Accepted	Not Accepted	Not Accepted	yes	zwl5100_11000	zwl5100_11000	none_of_the_above	Not Accepted	Not Accepted	Not Accepted	Not Accepted	Not Accepted	Not Accepted	Not Accepted	radio	Not Accepted	Not Accepted	Not Accepted	Not Accepted	Not Accepted	Not Accepted	Not Accepted	Not Accepted	0	0	0	0	0	0	no	8888	no	8888
Mutasa	870	1866	2866	-18.4759	32.8801	45	wra	o__level	married_monogamy	1	6	self_employment	Not Accepted	Not Accepted	Not Accepted	Not Accepted	Not Accepted	Not Accepted	Not Accepted	yes	zwl12000_21000	zwl12000_21000	radio television	Not Accepted	Not Accepted	Not Accepted	Not Accepted	Not Accepted	Not Accepted	Not Accepted	electricity radio television refrigerator	Not Accepted	Not Accepted	Not Accepted	Not Accepted	Not Accepted	Not Accepted	Not Accepted	Not Accepted	0	0	0	0	0	13	no	8888	no	8888
Mutasa	871	1885	2885	-18.4761	32.8747	20	wra	o__level	married_monogamy	2	4	self_employment	Not Accepted	Not Accepted	Not Accepted	Not Accepted	Not Accepted	Not Accepted	Not Accepted	yes	_zwl22000	zwl5100_11000	radio	Not Accepted	Not Accepted	Not Accepted	Not Accepted	Not Accepted	Not Accepted	Not Accepted	radio electricity	Not Accepted	Not Accepted	Not Accepted	Not Accepted	Not Accepted	Not Accepted	Not Accepted	Not Accepted	0	0	0	0	0	0	no	8888	no	8888
Mutasa	872	8888	2931	-18.4815	32.8714	29	wra	o__level	married_monogamy	1	4	self_employment	Not Accepted	Not Accepted	Not Accepted	Not Accepted	Not Accepted	Not Accepted	Not Accepted	yes	zwl5100_11000	zwl5100_11000	none_of_the_above	Not Accepted	Not Accepted	Not Accepted	Not Accepted	Not Accepted	Not Accepted	Not Accepted	radio	Not Accepted	Not Accepted	Not Accepted	Not Accepted	Not Accepted	Not Accepted	Not Accepted	Not Accepted	0	0	0	0	0	0	no	8888	no	8888
Mutasa	873	1935	2935	-18.4823	32.874	23	wra	o__level	married_monogamy	1	3	formal_employment	Not Accepted	Not Accepted	Not Accepted	Not Accepted	Not Accepted	Not Accepted	Not Accepted	yes	_zwl22000	zwl5100_11000	radio television	Not Accepted	Not Accepted	Not Accepted	Not Accepted	Not Accepted	Not Accepted	Not Accepted	radio	Not Accepted	Not Accepted	Not Accepted	Not Accepted	Not Accepted	Not Accepted	Not Accepted	Not Accepted	0	0	0	0	0	0	no	8888	no	8888
Mutasa	874	1941	2941	-18.4823	32.8715	29	wra	o__level	married_monogamy	1	5	self_employment	Not Accepted	Not Accepted	Not Accepted	Not Accepted	Not Accepted	Not Accepted	Not Accepted	yes	zwl5100_11000	zwl1000_5000	radio	Not Accepted	Not Accepted	Not Accepted	Not Accepted	Not Accepted	Not Accepted	Not Accepted	radio refrigerator	Not Accepted	Not Accepted	Not Accepted	Not Accepted	Not Accepted	Not Accepted	Not Accepted	Not Accepted	0	0	0	0	0	0	no	8888	no	8888
Mutasa	875	1945	2945	-18.4839	32.877	29	wra	o__level	married_monogamy	2	6	formal_employment	Not Accepted	Not Accepted	Not Accepted	Not Accepted	Not Accepted	Not Accepted	Not Accepted	yes	zwl5100_11000	zwl5100_11000	radio television	Not Accepted	Not Accepted	Not Accepted	Not Accepted	Not Accepted	Not Accepted	Not Accepted	radio electricity	Not Accepted	Not Accepted	Not Accepted	Not Accepted	Not Accepted	Not Accepted	Not Accepted	Not Accepted	0	0	0	0	0	0	no	8888	yes	2
Mutasa	876	1939	2939	-18.4841	32.8766	24	wra	o__level	married_monogamy	1	4	self_employment	Not Accepted	Not Accepted	Not Accepted	Not Accepted	Not Accepted	Not Accepted	Not Accepted	yes	zwl5100_11000	zwl1000_5000	radio television none_of_the_above	Not Accepted	Not Accepted	Not Accepted	Not Accepted	Not Accepted	Not Accepted	Not Accepted	radio	Not Accepted	Not Accepted	Not Accepted	Not Accepted	Not Accepted	Not Accepted	Not Accepted	Not Accepted	0	0	0	0	0	0	no	8888	no	8888
Mutasa	877	1946	29646	-18.4836	32.876	28	wra	primary	married_monogamy	1	5	self_employment	Not Accepted	Not Accepted	Not Accepted	Not Accepted	Not Accepted	Not Accepted	Not Accepted	yes	zwl5100_11000	zwl5100_11000	radio television refrigerator	Not Accepted	Not Accepted	Not Accepted	Not Accepted	Not Accepted	Not Accepted	Not Accepted	radio	Not Accepted	Not Accepted	Not Accepted	Not Accepted	Not Accepted	Not Accepted	Not Accepted	Not Accepted	0	0	0	0	0	0	no	8888	no	8888
Mutasa	878	1821	2821	-18.4843	32.8754	34	wra	o__level	married_monogamy	1	6	self_employment	Not Accepted	Not Accepted	Not Accepted	Not Accepted	Not Accepted	Not Accepted	Not Accepted	yes	zwl5100_11000	zwl5100_11000	radio television refrigerator	Not Accepted	Not Accepted	Not Accepted	Not Accepted	Not Accepted	Not Accepted	Not Accepted	radio	Not Accepted	Not Accepted	Not Accepted	Not Accepted	Not Accepted	Not Accepted	Not Accepted	Not Accepted	0	0	0	0	0	0	no	8888	no	8888
Mutasa	879	1850	2850	-18.4851	32.8767	21	wra	o__level	married_polygamy	1	3	self_employment	Not Accepted	Not Accepted	Not Accepted	Not Accepted	Not Accepted	Not Accepted	Not Accepted	yes	zwl5100_11000	zwl1000_5000	electricity radio television refrigerator	Not Accepted	Not Accepted	Not Accepted	Not Accepted	Not Accepted	Not Accepted	Not Accepted	electricity radio refrigerator	Not Accepted	Not Accepted	Not Accepted	Not Accepted	Not Accepted	Not Accepted	Not Accepted	Not Accepted	0	0	0	0	0	0	no	8888	yes	0.5
Mutasa	880	1834	2834	-18.639	32.6324	21	wra	o__level	married_monogamy	1	3	formal_employment	Not Accepted	Not Accepted	Not Accepted	Not Accepted	Not Accepted	Not Accepted	Not Accepted	yes	_zwl22000	zwl12000_21000	none_of_the_above	Not Accepted	Not Accepted	Not Accepted	Not Accepted	Not Accepted	Not Accepted	Not Accepted	radio	Not Accepted	Not Accepted	Not Accepted	Not Accepted	Not Accepted	Not Accepted	Not Accepted	Not Accepted	0	0	0	0	0	0	no	8888	yes	0.75
Mutasa	881	1858	2858	-18.5722	32.6437	27	wra	o__level	married_monogamy	1	4	casual_labour	Not Accepted	Not Accepted	Not Accepted	Not Accepted	Not Accepted	Not Accepted	Not Accepted	yes	zwl5100_11000	zwl1000_5000	none_of_the_above	Not Accepted	Not Accepted	Not Accepted	Not Accepted	Not Accepted	Not Accepted	Not Accepted	radio	Not Accepted	Not Accepted	Not Accepted	Not Accepted	Not Accepted	Not Accepted	Not Accepted	Not Accepted	0	0	0	0	0	4	no	8888	yes	1
Mutasa	882	1867	2867	-18.6722	32.6052	34	wra	o__level	married_monogamy	2	4	casual_labour	Not Accepted	Not Accepted	Not Accepted	Not Accepted	Not Accepted	Not Accepted	Not Accepted	yes	zwl1000_5000	zwl1000_5000	none_of_the_above	Not Accepted	Not Accepted	Not Accepted	Not Accepted	Not Accepted	Not Accepted	Not Accepted	radio	Not Accepted	Not Accepted	Not Accepted	Not Accepted	Not Accepted	Not Accepted	Not Accepted	Not Accepted	0	0	0	2	0	4	no	8888	no	8888
Mutasa	883	1882	2882	-18.6091	32.6302	34	wra	o__level	married_monogamy	1	4	self_employment	Not Accepted	Not Accepted	Not Accepted	Not Accepted	Not Accepted	Not Accepted	Not Accepted	yes	zwl1000_5000	zwl1000_5000	radio	Not Accepted	Not Accepted	Not Accepted	Not Accepted	Not Accepted	Not Accepted	Not Accepted	radio television	Not Accepted	Not Accepted	Not Accepted	Not Accepted	Not Accepted	Not Accepted	Not Accepted	Not Accepted	0	0	0	1	0	10	no	8888	yes	0.5
Mutasa	884	1886	2886	-18.5809	32.6392	32	wra	o__level	married_monogamy	1	5	self_employment	Not Accepted	Not Accepted	Not Accepted	Not Accepted	Not Accepted	Not Accepted	Not Accepted	yes	zwl1000_5000	zwl1000_5000	none_of_the_above	Not Accepted	Not Accepted	Not Accepted	Not Accepted	Not Accepted	Not Accepted	Not Accepted	electricity radio	Not Accepted	Not Accepted	Not Accepted	Not Accepted	Not Accepted	Not Accepted	Not Accepted	Not Accepted	0	0	0	0	0	20	yes	Rabbits	yes	1
Mutasa	885	1926	2926	-18.5802	32.64	42	wra	o__level	married_monogamy	1	4	self_employment	Not Accepted	Not Accepted	Not Accepted	Not Accepted	Not Accepted	Not Accepted	Not Accepted	yes	zwl5100_11000	zwl5100_11000	radio	Not Accepted	Not Accepted	Not Accepted	Not Accepted	Not Accepted	Not Accepted	Not Accepted	radio	Not Accepted	Not Accepted	Not Accepted	Not Accepted	Not Accepted	Not Accepted	Not Accepted	Not Accepted	0	0	0	0	0	0	no	8888	yes	1
Mutasa	886	1929	2929	-18.5842	32.6384	33	guardian_of_chi	o__level	married_polygamy	1	9	casual_labour	Not Accepted	Not Accepted	Not Accepted	Not Accepted	Not Accepted	Not Accepted	Not Accepted	yes	zwl5100_11000	zwl5100_11000	radio television	Not Accepted	Not Accepted	Not Accepted	Not Accepted	Not Accepted	Not Accepted	Not Accepted	radio	Not Accepted	Not Accepted	Not Accepted	Not Accepted	Not Accepted	Not Accepted	Not Accepted	Not Accepted	0	0	0	2	0	5	no	8888	yes	0.5
Mutasa	887	1936	2936	-18.5889	32.627	36	wra	o__level	married_monogamy	1	5	formal_employment	Not Accepted	Not Accepted	Not Accepted	Not Accepted	Not Accepted	Not Accepted	Not Accepted	yes	zwl1000_5000	zwl1000_5000	none_of_the_above	Not Accepted	Not Accepted	Not Accepted	Not Accepted	Not Accepted	Not Accepted	Not Accepted	radio	Not Accepted	Not Accepted	Not Accepted	Not Accepted	Not Accepted	Not Accepted	Not Accepted	Not Accepted	0	0	0	0	0	40	no	8888	yes	1
Mutasa	888	1938	2938	-18.5787	32.6284	39	wra	o__level	married_monogamy	1	7	casual_labour	Not Accepted	Not Accepted	Not Accepted	Not Accepted	Not Accepted	Not Accepted	Not Accepted	yes	zwl1000_5000	zwl1000_5000	none_of_the_above	Not Accepted	Not Accepted	Not Accepted	Not Accepted	Not Accepted	Not Accepted	Not Accepted	radio	Not Accepted	Not Accepted	Not Accepted	Not Accepted	Not Accepted	Not Accepted	Not Accepted	Not Accepted	0	0	0	4	0	5	no	8888	yes	2
Mutasa	889	1826	2626	-18.6201	32.6554	48	wra	o__level	married_monogamy	1	5	horticulture	Not Accepted	Not Accepted	Not Accepted	Not Accepted	Not Accepted	Not Accepted	Not Accepted	yes	zwl5100_11000	zwl5100_11000	refrigerator	Not Accepted	Not Accepted	Not Accepted	Not Accepted	Not Accepted	Not Accepted	Not Accepted	radio television	Not Accepted	Not Accepted	Not Accepted	Not Accepted	Not Accepted	Not Accepted	Not Accepted	Not Accepted	0	0	0	4	0	15	no	8888	yes	7.5
Mutasa	890	1830	1830	-18.3932	33.0119	20	wra	o__level	married_monogamy	1	3	casual_labour	Not Accepted	Not Accepted	Not Accepted	Not Accepted	Not Accepted	Not Accepted	Not Accepted	yes	_zwl1000	_zwl1000	none_of_the_above	Not Accepted	Not Accepted	Not Accepted	Not Accepted	Not Accepted	Not Accepted	Not Accepted	radio	Not Accepted	Not Accepted	Not Accepted	Not Accepted	Not Accepted	Not Accepted	Not Accepted	Not Accepted	0	0	0	6	0	22	no	8888	yes	5
Mutasa	891	1864	2864	-18.3852	33.0218	27	wra	primary	married_monogamy	1	6	casual_labour	Not Accepted	Not Accepted	Not Accepted	Not Accepted	Not Accepted	Not Accepted	Not Accepted	yes	zwl1000_5000	zwl1000_5000	radio television	Not Accepted	Not Accepted	Not Accepted	Not Accepted	Not Accepted	Not Accepted	Not Accepted	radio television	Not Accepted	Not Accepted	Not Accepted	Not Accepted	Not Accepted	Not Accepted	Not Accepted	Not Accepted	0	0	0	4	0	0	no	8888	yes	1
Mutasa	892	1868	2868	-18.3842	33.0213	36	wra	o__level	separated_divorced	1	5	remittances	Not Accepted	Not Accepted	Not Accepted	Not Accepted	Not Accepted	Not Accepted	Not Accepted	yes	zwl12000_21000	zwl5100_11000	electricity radio	Not Accepted	Not Accepted	Not Accepted	Not Accepted	Not Accepted	Not Accepted	Not Accepted	electricity radio	Not Accepted	Not Accepted	Not Accepted	Not Accepted	Not Accepted	Not Accepted	Not Accepted	Not Accepted	1	3	0	3	0	18	no	8888	yes	1.5
Mutasa	893	1888	2888	-18.3823	33.0215	28	wra	o__level	married_monogamy	2	5	self_employment	Not Accepted	Not Accepted	Not Accepted	Not Accepted	Not Accepted	Not Accepted	Not Accepted	yes	zwl1000_5000	zwl1000_5000	none_of_the_above	Not Accepted	Not Accepted	Not Accepted	Not Accepted	Not Accepted	Not Accepted	Not Accepted	radio	Not Accepted	Not Accepted	Not Accepted	Not Accepted	Not Accepted	Not Accepted	Not Accepted	Not Accepted	0	0	0	3	0	4	no	8888	yes	2
Mutasa	894	1884	2884	-18.3793	33.0231	40	wra	o__level	married_monogamy	1	5	formal_employment	Not Accepted	Not Accepted	Not Accepted	Not Accepted	Not Accepted	Not Accepted	Not Accepted	yes	zwl12000_21000	zwl12000_21000	radio television	Not Accepted	Not Accepted	Not Accepted	Not Accepted	Not Accepted	Not Accepted	Not Accepted	radio	Not Accepted	Not Accepted	Not Accepted	Not Accepted	Not Accepted	Not Accepted	Not Accepted	Not Accepted	0	0	0	0	0	10	no	8888	no	8888
Mutasa	895	1890	2890	-18.3829	33.0258	32	wra	o__level	married_monogamy	1	5	formal_employment	Not Accepted	Not Accepted	Not Accepted	Not Accepted	Not Accepted	Not Accepted	Not Accepted	yes	_zwl22000	zwl12000_21000	electricity radio television refrigerator	Not Accepted	Not Accepted	Not Accepted	Not Accepted	Not Accepted	Not Accepted	Not Accepted	electricity radio home_telephone	Not Accepted	Not Accepted	Not Accepted	Not Accepted	Not Accepted	Not Accepted	Not Accepted	Not Accepted	0	0	0	0	0	7	no	8888	yes	0.5
Mutasa	896	1913	2913	-18.3918	33.015	38	wra	o__level	married_monogamy	2	9	formal_employment	Not Accepted	Not Accepted	Not Accepted	Not Accepted	Not Accepted	Not Accepted	Not Accepted	yes	zwl12000_21000	zwl12000_21000	electricity	Not Accepted	Not Accepted	Not Accepted	Not Accepted	Not Accepted	Not Accepted	Not Accepted	radio	Not Accepted	Not Accepted	Not Accepted	Not Accepted	Not Accepted	Not Accepted	Not Accepted	Not Accepted	0	0	0	0	0	0	no	8888	no	8888
Mutasa	897	1916	2916	-18.3991	33.0161	35	wra	o__level	married_monogamy	2	6	self_employment	Not Accepted	Not Accepted	Not Accepted	Not Accepted	Not Accepted	Not Accepted	Not Accepted	yes	zwl12000_21000	zwl5100_11000	electricity radio television refrigerator	Not Accepted	Not Accepted	Not Accepted	Not Accepted	Not Accepted	Not Accepted	Not Accepted	radio	Not Accepted	Not Accepted	Not Accepted	Not Accepted	Not Accepted	Not Accepted	Not Accepted	Not Accepted	0	0	0	0	0	0	no	8888	no	8888
Mutasa	898	1922	2922	-18.4003	33.0168	35	wra	o__level	married_monogamy	1	5	formal_employment	Not Accepted	Not Accepted	Not Accepted	Not Accepted	Not Accepted	Not Accepted	Not Accepted	yes	zwl12000_21000	zwl5100_11000	electricity television radio	Not Accepted	Not Accepted	Not Accepted	Not Accepted	Not Accepted	Not Accepted	Not Accepted	radio electricity television refrigerator	Not Accepted	Not Accepted	Not Accepted	Not Accepted	Not Accepted	Not Accepted	Not Accepted	Not Accepted	0	0	0	0	0	0	no	8888	yes	99
Mutasa	899	1924	2924	-18.4016	33.0132	26	wra	o__level	married_monogamy	2	5	self_employment	Not Accepted	Not Accepted	Not Accepted	Not Accepted	Not Accepted	Not Accepted	Not Accepted	yes	zwl12000_21000	zwl5100_11000	none_of_the_above	Not Accepted	Not Accepted	Not Accepted	Not Accepted	Not Accepted	Not Accepted	Not Accepted	radio	Not Accepted	Not Accepted	Not Accepted	Not Accepted	Not Accepted	Not Accepted	Not Accepted	Not Accepted	0	0	0	0	0	0	no	8888	yes	99
Mutasa	900	1925	2925	#NULL!	#NULL!	37	wra	o__level	separated_divorced	1	4	self_employment	Not Accepted	Not Accepted	Not Accepted	Not Accepted	Not Accepted	Not Accepted	Not Accepted	yes	zwl12000_21000	zwl5100_11000	none_of_the_above	Not Accepted	Not Accepted	Not Accepted	Not Accepted	Not Accepted	Not Accepted	Not Accepted	electricity radio	Not Accepted	Not Accepted	Not Accepted	Not Accepted	Not Accepted	Not Accepted	Not Accepted	Not Accepted	0	0	0	0	0	0	no	8888	yes	99
Mutasa	901	1927	2927	-18.5663	32.6245	21	wra	o__level	married_monogamy	1	3	self_employment	Not Accepted	Not Accepted	Not Accepted	Not Accepted	Not Accepted	Not Accepted	Not Accepted	no	zwl1000_5000	zwl1000_5000	none_of_the_above	Not Accepted	Not Accepted	Not Accepted	Not Accepted	Not Accepted	Not Accepted	Not Accepted	electricity radio	Not Accepted	Not Accepted	Not Accepted	Not Accepted	Not Accepted	Not Accepted	Not Accepted	Not Accepted	0	0	0	0	0	0	no	8888	yes	99
Mutasa	902	1934	2934	-18.5651	32.628	21	wra	o__level	married_monogamy	1	3	self_employment	Not Accepted	Not Accepted	Not Accepted	Not Accepted	Not Accepted	Not Accepted	Not Accepted	yes	zwl12000_21000	zwl1000_5000	none_of_the_above	Not Accepted	Not Accepted	Not Accepted	Not Accepted	Not Accepted	Not Accepted	Not Accepted	radio	Not Accepted	Not Accepted	Not Accepted	Not Accepted	Not Accepted	Not Accepted	Not Accepted	Not Accepted	0	0	0	0	0	0	no	8888	yes	99
Mutasa	903	1897	2897	-18.5673	32.6332	29	wra	o__level	married_polygamy	1	5	self_employment	Not Accepted	Not Accepted	Not Accepted	Not Accepted	Not Accepted	Not Accepted	Not Accepted	yes	_zwl22000	zwl5100_11000	none_of_the_above	Not Accepted	Not Accepted	Not Accepted	Not Accepted	Not Accepted	Not Accepted	Not Accepted	radio	Not Accepted	Not Accepted	Not Accepted	Not Accepted	Not Accepted	Not Accepted	Not Accepted	Not Accepted	0	0	0	0	0	0	no	8888	no	8888
Mutasa	904	1900	2900	-18.5673	32.6239	26	wra	o__level	married_monogamy	2	8	self_employment	Not Accepted	Not Accepted	Not Accepted	Not Accepted	Not Accepted	Not Accepted	Not Accepted	no	zwl12000_21000	zwl5100_11000	radio	Not Accepted	Not Accepted	Not Accepted	Not Accepted	Not Accepted	Not Accepted	Not Accepted	radio	Not Accepted	Not Accepted	Not Accepted	Not Accepted	Not Accepted	Not Accepted	Not Accepted	Not Accepted	0	0	0	0	0	0	no	8888	yes	99
Mutasa	905	1903	2903	-18.5762	32.6227	24	wra	o__level	married_monogamy	1	8	self_employment	Not Accepted	Not Accepted	Not Accepted	Not Accepted	Not Accepted	Not Accepted	Not Accepted	yes	_zwl22000	zwl5100_11000	none_of_the_above	Not Accepted	Not Accepted	Not Accepted	Not Accepted	Not Accepted	Not Accepted	Not Accepted	radio	Not Accepted	Not Accepted	Not Accepted	Not Accepted	Not Accepted	Not Accepted	Not Accepted	Not Accepted	0	0	0	0	0	0	no	8888	no	8888
Mutasa	906	1942	2942	-18.5692	32.6204	25	wra	a__level	married_monogamy	1	4	self_employment	Not Accepted	Not Accepted	Not Accepted	Not Accepted	Not Accepted	Not Accepted	Not Accepted	yes	_zwl22000	zwl5100_11000	none_of_the_above	Not Accepted	Not Accepted	Not Accepted	Not Accepted	Not Accepted	Not Accepted	Not Accepted	electricity radio	Not Accepted	Not Accepted	Not Accepted	Not Accepted	Not Accepted	Not Accepted	Not Accepted	Not Accepted	0	0	0	0	0	0	no	8888	no	8888
Mutasa	907	1909	2909	-18.5722	32.6207	50	guardian_of_chi	none	married_monogamy	2	6	self_employment	Not Accepted	Not Accepted	Not Accepted	Not Accepted	Not Accepted	Not Accepted	Not Accepted	no	zwl1000_5000	zwl1000_5000	none_of_the_above	Not Accepted	Not Accepted	Not Accepted	Not Accepted	Not Accepted	Not Accepted	Not Accepted	radio	Not Accepted	Not Accepted	Not Accepted	Not Accepted	Not Accepted	Not Accepted	Not Accepted	Not Accepted	0	0	0	0	0	0	no	8888	yes	99
Mutasa	908	1937	2937	-18.5727	32.6166	36	wra	primary	married_monogamy	1	6	formal_employment	Not Accepted	Not Accepted	Not Accepted	Not Accepted	Not Accepted	Not Accepted	Not Accepted	yes	zwl12000_21000	zwl5100_11000	electricity television	Not Accepted	Not Accepted	Not Accepted	Not Accepted	Not Accepted	Not Accepted	Not Accepted	electricity radio	Not Accepted	Not Accepted	Not Accepted	Not Accepted	Not Accepted	Not Accepted	Not Accepted	Not Accepted	0	0	0	0	0	4	no	8888	yes	99
Mutasa	909	1819	2819	-18.5789	32.6167	22	wra	o__level	married_monogamy	2	4	formal_employment	Not Accepted	Not Accepted	Not Accepted	Not Accepted	Not Accepted	Not Accepted	Not Accepted	yes	zwl5100_11000	zwl1000_5000	electricity radio television refrigerator	Not Accepted	Not Accepted	Not Accepted	Not Accepted	Not Accepted	Not Accepted	Not Accepted	radio	Not Accepted	Not Accepted	Not Accepted	Not Accepted	Not Accepted	Not Accepted	Not Accepted	Not Accepted	0	0	0	0	0	0	no	8888	no	8888
Mutasa	910	1892	8888	-18.5731	32.6113	33	wra	o__level	married_monogamy	2	5	self_employment	Not Accepted	Not Accepted	Not Accepted	Not Accepted	Not Accepted	Not Accepted	Not Accepted	yes	zwl1000_5000	zwl1000_5000	none_of_the_above	Not Accepted	Not Accepted	Not Accepted	Not Accepted	Not Accepted	Not Accepted	Not Accepted	radio	Not Accepted	Not Accepted	Not Accepted	Not Accepted	Not Accepted	Not Accepted	Not Accepted	Not Accepted	0	0	0	0	0	0	no	8888	yes	0.25
Mutasa	911	1840	2840	#NULL!	#NULL!	39	wra	o__level	married_monogamy	1	6	self_employment	Not Accepted	Not Accepted	Not Accepted	Not Accepted	Not Accepted	Not Accepted	Not Accepted	yes	zwl1000_5000	zwl1000_5000	none_of_the_above	Not Accepted	Not Accepted	Not Accepted	Not Accepted	Not Accepted	Not Accepted	Not Accepted	radio	Not Accepted	Not Accepted	Not Accepted	Not Accepted	Not Accepted	Not Accepted	Not Accepted	Not Accepted	0	0	0	0	0	4	no	8888	yes	1
Mutasa	912	1899	2899	#NULL!	#NULL!	41	wra	o__level	married_monogamy	1	5	formal_employment	Not Accepted	Not Accepted	Not Accepted	Not Accepted	Not Accepted	Not Accepted	Not Accepted	yes	zwl5100_11000	zwl5100_11000	television	Not Accepted	Not Accepted	Not Accepted	Not Accepted	Not Accepted	Not Accepted	Not Accepted	electricity radio	Not Accepted	Not Accepted	Not Accepted	Not Accepted	Not Accepted	Not Accepted	Not Accepted	Not Accepted	0	0	0	0	0	0	yes	Rabbits	no	8888
Mutasa	913	1902	2902	#NULL!	#NULL!	38	wra	none	married_polygamy	1	4	formal_employment	Not Accepted	Not Accepted	Not Accepted	Not Accepted	Not Accepted	Not Accepted	Not Accepted	yes	zwl5100_11000	zwl1000_5000	electricity radio	Not Accepted	Not Accepted	Not Accepted	Not Accepted	Not Accepted	Not Accepted	Not Accepted	radio	Not Accepted	Not Accepted	Not Accepted	Not Accepted	Not Accepted	Not Accepted	Not Accepted	Not Accepted	0	0	0	0	0	0	no	8888	no	8888
Shamva	315	1323	2323	-17.1588	31.5515	17	guardian_of_chi	o__level	married_monogamy	1	3	8888	Not Accepted	Accepted	Not Accepted	Not Accepted	Not Accepted	Not Accepted	Not Accepted	yes	zwl5100_11000	zwl1000_5000	8888	Not Accepted	Not Accepted	Not Accepted	Not Accepted	Not Accepted	Not Accepted	Accepted	8888	Not Accepted	Accepted	Not Accepted	Not Accepted	Accepted	Not Accepted	Not Accepted	Not Accepted	2	0	0	2	0	12	no	8888	no	8888
Shamva	316	1339	2339	-17.1598	31.5522	40	wra	o__level	married_monogamy	1	4	8888	Not Accepted	Not Accepted	Not Accepted	Not Accepted	Accepted	Not Accepted	Accepted	yes	zwl1000_5000	zwl1000_5000	8888	Not Accepted	Not Accepted	Not Accepted	Not Accepted	Not Accepted	Not Accepted	Accepted	8888	Not Accepted	Accepted	Not Accepted	Not Accepted	Not Accepted	Not Accepted	Not Accepted	Not Accepted	0	0	0	2	0	0	no	8888	no	8888
Shamva	317	1328	2328	-17.1599	31.5532	38	wra	o__level	married_monogamy	1	6	8888	Not Accepted	Not Accepted	Accepted	Not Accepted	Not Accepted	Not Accepted	Not Accepted	yes	zwl5100_11000	zwl1000_5000	8888	Not Accepted	Not Accepted	Not Accepted	Not Accepted	Not Accepted	Not Accepted	Accepted	8888	Not Accepted	Accepted	Not Accepted	Not Accepted	Accepted	Not Accepted	Not Accepted	Not Accepted	1	2	0	3	0	0	no	8888	yes	6
Shamva	318	1337	2337	-17.1581	31.5564	37	wra	o__level	married_monogamy	2	5	8888	Not Accepted	Not Accepted	Not Accepted	Not Accepted	Not Accepted	Not Accepted	Accepted	no	zwl5100_11000	zwl5100_11000	8888	Not Accepted	Not Accepted	Not Accepted	Not Accepted	Not Accepted	Not Accepted	Accepted	8888	Not Accepted	Not Accepted	Not Accepted	Not Accepted	Not Accepted	Not Accepted	Not Accepted	Accepted	0	0	0	1	0	4	no	8888	no	8888
Shamva	319	1336	8888	-17.1576	31.5566	28	wra	o__level	married_monogamy	3	6	8888	Not Accepted	Accepted	Not Accepted	Not Accepted	Not Accepted	Not Accepted	Accepted	yes	zwl1000_5000	zwl1000_5000	8888	Not Accepted	Accepted	Accepted	Not Accepted	Not Accepted	Not Accepted	Not Accepted	8888	Not Accepted	Accepted	Not Accepted	Accepted	Not Accepted	Not Accepted	Not Accepted	Not Accepted	0	0	0	0	0	0	no	8888	no	8888
Shamva	320	1325	2325	-17.1568	31.5556	25	wra	o__level	married_monogamy	1	4	8888	Accepted	Not Accepted	Not Accepted	Not Accepted	Not Accepted	Not Accepted	Not Accepted	yes	zwl12000_21000	zwl5100_11000	8888	Accepted	Not Accepted	Accepted	Not Accepted	Not Accepted	Not Accepted	Not Accepted	8888	Not Accepted	Accepted	Not Accepted	Not Accepted	Not Accepted	Accepted	Not Accepted	Not Accepted	0	0	0	0	0	25	no	8888	no	8888
Shamva	321	8888	2329	-17.1563	31.5554	23	wra	o__level	married_monogamy	4	5	8888	Not Accepted	Not Accepted	Not Accepted	Not Accepted	Accepted	Not Accepted	Not Accepted	yes	zwl5100_11000	zwl1000_5000	8888	Not Accepted	Not Accepted	Not Accepted	Not Accepted	Not Accepted	Not Accepted	Accepted	8888	Not Accepted	Not Accepted	Not Accepted	Not Accepted	Accepted	Not Accepted	Not Accepted	Not Accepted	0	0	0	0	0	3	no	8888	no	8888
Shamva	322	8888	2335	-17.1531	31.5532	21	wra	o__level	married_monogamy	1	6	8888	Not Accepted	Accepted	Not Accepted	Not Accepted	Not Accepted	Not Accepted	Not Accepted	yes	zwl1000_5000	zwl1000_5000	8888	Not Accepted	Accepted	Not Accepted	Not Accepted	Not Accepted	Not Accepted	Not Accepted	8888	Accepted	Accepted	Not Accepted	Not Accepted	Not Accepted	Not Accepted	Not Accepted	Not Accepted	2	2	0	6	0	50	no	8888	no	8888
Shamva	323	1334	2334	-17.1504	31.5529	20	wra	o__level	married_monogamy	2	4	8888	Accepted	Not Accepted	Not Accepted	Not Accepted	Not Accepted	Not Accepted	Not Accepted	yes	_zwl22000	zwl5100_11000	8888	Accepted	Accepted	Accepted	Not Accepted	Not Accepted	Accepted	Not Accepted	8888	Not Accepted	Accepted	Not Accepted	Not Accepted	Not Accepted	Not Accepted	Not Accepted	Not Accepted	0	0	0	0	0	0	no	8888	no	8888
Shamva	324	1326	2326	-17.1442	31.5521	37	wra	primary	married_monogamy	2	7	8888	Not Accepted	Not Accepted	Accepted	Not Accepted	Not Accepted	Not Accepted	Not Accepted	yes	zwl1000_5000	zwl1000_5000	8888	Not Accepted	Not Accepted	Not Accepted	Not Accepted	Not Accepted	Not Accepted	Accepted	8888	Accepted	Accepted	Not Accepted	Not Accepted	Not Accepted	Not Accepted	Not Accepted	Not Accepted	0	0	0	0	0	5	no	8888	no	8888
Shamva	325	1338	2338	-17.0906	31.4496	30	wra	o__level	married_monogamy	2	5	8888	Not Accepted	Not Accepted	Accepted	Not Accepted	Not Accepted	Not Accepted	Not Accepted	yes	zwl5100_11000	zwl5100_11000	8888	Not Accepted	Accepted	Accepted	Not Accepted	Not Accepted	Not Accepted	Not Accepted	8888	Not Accepted	Accepted	Not Accepted	Accepted	Accepted	Not Accepted	Not Accepted	Not Accepted	1	0	0	5	0	0	no	8888	no	8888
Shamva	326	1321	2321	-17.1134	31.4342	25	wra	o__level	married_monogamy	2	6	8888	Not Accepted	Not Accepted	Accepted	Not Accepted	Not Accepted	Not Accepted	Not Accepted	yes	zwl5100_11000	zwl5100_11000	8888	Not Accepted	Accepted	Accepted	Not Accepted	Not Accepted	Not Accepted	Not Accepted	8888	Not Accepted	Accepted	Not Accepted	Not Accepted	Accepted	Not Accepted	Not Accepted	Not Accepted	2	0	0	0	0	0	no	8888	no	8888
Shamva	327	8888	2330	-17.1029	31.4401	22	wra	o__level	married_monogamy	3	5	8888	Not Accepted	Accepted	Not Accepted	Not Accepted	Not Accepted	Not Accepted	Not Accepted	no	zwl1000_5000	zwl1000_5000	8888	Not Accepted	Accepted	Not Accepted	Not Accepted	Not Accepted	Not Accepted	Not Accepted	8888	Not Accepted	Accepted	Not Accepted	Not Accepted	Not Accepted	Not Accepted	Not Accepted	Not Accepted	0	0	0	0	0	10	8888	8888	no	8888
Shamva	328	1321	2321	-17.1027	31.4426	27	wra	o__level	married_monogamy	2	5	8888	Not Accepted	Not Accepted	Accepted	Not Accepted	Not Accepted	Not Accepted	Not Accepted	yes	zwl5100_11000	zwl1000_5000	8888	Not Accepted	Accepted	Not Accepted	Not Accepted	Not Accepted	Not Accepted	Not Accepted	8888	Not Accepted	Accepted	Not Accepted	Not Accepted	Not Accepted	Not Accepted	Not Accepted	Not Accepted	0	0	0	2	0	7	no	8888	no	8888
Shamva	329	1324	2324	-17.1018	31.4439	25	wra	o__level	married_monogamy	1	3	8888	Not Accepted	Accepted	Accepted	Not Accepted	Not Accepted	Not Accepted	Not Accepted	no	_zwl22000	zwl12000_21000	8888	Not Accepted	Accepted	Not Accepted	Not Accepted	Not Accepted	Not Accepted	Not Accepted	8888	Not Accepted	Not Accepted	Not Accepted	Not Accepted	Not Accepted	Not Accepted	Not Accepted	Accepted	0	0	0	0	0	7	no	8888	no	8888
Shamva	330	1320	8888	-17.1064	31.4422	33	wra	primary	married_polygamy	1	5	8888	Not Accepted	Accepted	Not Accepted	Not Accepted	Not Accepted	Not Accepted	Not Accepted	no	zwl12000_21000	zwl12000_21000	8888	Not Accepted	Not Accepted	Not Accepted	Not Accepted	Not Accepted	Not Accepted	Accepted	8888	Not Accepted	Accepted	Not Accepted	Not Accepted	Accepted	Not Accepted	Not Accepted	Not Accepted	0	0	0	0	0	0	no	8888	no	8888
Shamva	331	1332	2332	-17.1222	31.4413	42	wra	o__level	married_monogamy	1	5	8888	Not Accepted	Accepted	Accepted	Not Accepted	Not Accepted	Not Accepted	Not Accepted	yes	_zwl22000	zwl12000_21000	8888	Not Accepted	Not Accepted	Not Accepted	Not Accepted	Not Accepted	Not Accepted	Accepted	8888	Not Accepted	Accepted	Not Accepted	Not Accepted	Accepted	Accepted	Not Accepted	Not Accepted	5	0	0	24	0	35	no	8888	no	8888
Shamva	332	1333	2333	-17.1288	31.424	38	wra	primary	married_monogamy	2	8	8888	Not Accepted	Not Accepted	Accepted	Not Accepted	Not Accepted	Not Accepted	Not Accepted	yes	zwl5100_11000	zwl5100_11000	8888	Not Accepted	Not Accepted	Accepted	Not Accepted	Not Accepted	Not Accepted	Not Accepted	8888	Not Accepted	Accepted	Not Accepted	Not Accepted	Not Accepted	Not Accepted	Not Accepted	Not Accepted	0	0	0	2	0	4	no	8888	yes	5
Shamva	333	1371	2371	-17.1263	31.4214	27	wra	o__level	married_monogamy	2	6	8888	Not Accepted	Not Accepted	Accepted	Not Accepted	Not Accepted	Not Accepted	Not Accepted	yes	zwl1000_5000	zwl1000_5000	8888	Not Accepted	Not Accepted	Not Accepted	Not Accepted	Not Accepted	Not Accepted	Accepted	8888	Not Accepted	Accepted	Not Accepted	Not Accepted	Not Accepted	Not Accepted	Not Accepted	Not Accepted	0	0	0	0	0	2	no	8888	no	8888
Shamva	334	1344	2344	-17.1232	31.4185	30	wra	primary	married_polygamy	1	4	8888	Not Accepted	Not Accepted	Not Accepted	Not Accepted	Not Accepted	Not Accepted	Accepted	yes	zwl1000_5000	zwl1000_5000	8888	Not Accepted	Accepted	Not Accepted	Not Accepted	Not Accepted	Not Accepted	Not Accepted	8888	Not Accepted	Accepted	Not Accepted	Not Accepted	Not Accepted	Not Accepted	Not Accepted	Not Accepted	0	0	0	0	0	8	no	8888	no	8888
Shamva	335	1340	2340	-16.9368	31.6574	42	wra	o__level	separated_divorced	2	3	8888	Not Accepted	Accepted	Not Accepted	Not Accepted	Not Accepted	Not Accepted	Not Accepted	yes	zwl12000_21000	zwl5100_11000	8888	Accepted	Not Accepted	Accepted	Not Accepted	Not Accepted	Accepted	Not Accepted	8888	Not Accepted	Accepted	Not Accepted	Not Accepted	Not Accepted	Not Accepted	Not Accepted	Not Accepted	0	0	0	0	0	0	no	8888	no	8888
Shamva	336	1353	2353	-16.9385	31.6578	30	wra	a__level	married_monogamy	1	5	8888	Accepted	Not Accepted	Not Accepted	Not Accepted	Not Accepted	Not Accepted	Not Accepted	yes	_zwl22000	_zwl22000	8888	Not Accepted	Accepted	Accepted	Not Accepted	Accepted	Accepted	Not Accepted	8888	Not Accepted	Accepted	Not Accepted	Not Accepted	Not Accepted	Accepted	Not Accepted	Not Accepted	0	0	0	0	0	0	no	8888	no	8888
Shamva	337	1367	2367	-16.9382	31.6603	26	wra	primary	married_polygamy	2	5	8888	Not Accepted	Not Accepted	Accepted	Not Accepted	Not Accepted	Not Accepted	Not Accepted	yes	zwl5100_11000	zwl5100_11000	8888	Not Accepted	Not Accepted	Not Accepted	Not Accepted	Not Accepted	Not Accepted	Accepted	8888	Not Accepted	Accepted	Not Accepted	Not Accepted	Not Accepted	Not Accepted	Not Accepted	Not Accepted	0	0	0	0	0	0	no	8888	yes	1
Shamva	338	1377	2377	-16.9376	31.6617	27	wra	primary	married_monogamy	2	5	8888	Not Accepted	Not Accepted	Accepted	Not Accepted	Not Accepted	Not Accepted	Not Accepted	yes	zwl1000_5000	zwl1000_5000	8888	Not Accepted	Accepted	Not Accepted	Not Accepted	Not Accepted	Not Accepted	Not Accepted	8888	Not Accepted	Accepted	Not Accepted	Not Accepted	Not Accepted	Not Accepted	Not Accepted	Not Accepted	0	0	0	0	0	2	no	8888	no	8888
Shamva	339	1345	2345	-16.94	31.664	29	wra	primary	separated_divorced	1	6	8888	Not Accepted	Accepted	Not Accepted	Not Accepted	Not Accepted	Not Accepted	Not Accepted	yes	zwl1000_5000	zwl1000_5000	8888	Not Accepted	Accepted	Not Accepted	Not Accepted	Not Accepted	Not Accepted	Not Accepted	8888	Not Accepted	Accepted	Not Accepted	Not Accepted	Accepted	Not Accepted	Not Accepted	Not Accepted	2	0	0	0	0	10	no	8888	no	8888
Shamva	340	1351	2351	-16.9395	31.6664	21	wra	o__level	married_monogamy	2	9	8888	Not Accepted	Accepted	Not Accepted	Not Accepted	Not Accepted	Not Accepted	Not Accepted	yes	zwl12000_21000	zwl5100_11000	8888	Not Accepted	Accepted	Not Accepted	Not Accepted	Not Accepted	Not Accepted	Not Accepted	8888	Not Accepted	Accepted	Not Accepted	Not Accepted	Not Accepted	Not Accepted	Not Accepted	Not Accepted	0	0	0	9	0	0	no	8888	no	8888
Shamva	341	1356	2356	-16.9379	31.669	22	wra	primary	married_monogamy	2	4	8888	Not Accepted	Accepted	Not Accepted	Not Accepted	Not Accepted	Not Accepted	Not Accepted	no	zwl1000_5000	zwl1000_5000	8888	Not Accepted	Not Accepted	Not Accepted	Not Accepted	Not Accepted	Not Accepted	Accepted	8888	Not Accepted	Not Accepted	Not Accepted	Not Accepted	Not Accepted	Not Accepted	Not Accepted	Accepted	0	0	0	0	0	1	no	8888	no	8888
Shamva	342	1369	2369	-16.9377	31.6686	36	wra	primary	widowed	1	5	8888	Not Accepted	Accepted	Not Accepted	Not Accepted	Not Accepted	Not Accepted	Not Accepted	yes	_zwl22000	zwl12000_21000	8888	Not Accepted	Accepted	Accepted	Not Accepted	Not Accepted	Not Accepted	Not Accepted	8888	Not Accepted	Accepted	Accepted	Not Accepted	Not Accepted	Not Accepted	Not Accepted	Not Accepted	0	0	0	6	0	9	no	8888	no	8888
Shamva	343	1376	2376	-16.9363	31.6669	33	wra	o__level	married_monogamy	1	7	8888	Not Accepted	Accepted	Accepted	Not Accepted	Not Accepted	Not Accepted	Not Accepted	yes	zwl1000_5000	zwl1000_5000	8888	Not Accepted	Accepted	Not Accepted	Not Accepted	Not Accepted	Not Accepted	Not Accepted	8888	Not Accepted	Accepted	Not Accepted	Not Accepted	Not Accepted	Not Accepted	Not Accepted	Not Accepted	0	0	0	0	0	0	no	8888	no	8888
Shamva	344	1347	2347	-16.9364	31.6656	24	wra	o__level	married_monogamy	1	3	8888	Not Accepted	Accepted	Not Accepted	Not Accepted	Not Accepted	Not Accepted	Not Accepted	yes	_zwl22000	zwl12000_21000	8888	Not Accepted	Accepted	Accepted	Not Accepted	Not Accepted	Not Accepted	Not Accepted	8888	Not Accepted	Accepted	Accepted	Not Accepted	Not Accepted	Accepted	Not Accepted	Not Accepted	0	0	0	0	0	13	no	8888	yes	3
Shamva	345	1345	2345	#NULL!	#NULL!	27	wra	o__level	married_monogamy	1	4	8888	Not Accepted	Accepted	Not Accepted	Not Accepted	Not Accepted	Not Accepted	Not Accepted	yes	zwl5100_11000	zwl5100_11000	8888	Not Accepted	Not Accepted	Not Accepted	Not Accepted	Not Accepted	Not Accepted	Accepted	8888	Not Accepted	Accepted	Accepted	Not Accepted	Not Accepted	Not Accepted	Not Accepted	Not Accepted	0	0	0	0	0	0	no	8888	yes	1
Shamva	346	1359	2359	-17.2015	31.5568	31	wra	o__level	married_monogamy	1	5	8888	Not Accepted	Accepted	Accepted	Not Accepted	Not Accepted	Not Accepted	Not Accepted	yes	zwl5100_11000	zwl5100_11000	8888	Not Accepted	Accepted	Not Accepted	Not Accepted	Not Accepted	Not Accepted	Not Accepted	8888	Not Accepted	Accepted	Not Accepted	Not Accepted	Not Accepted	Not Accepted	Not Accepted	Not Accepted	0	0	0	0	0	0	no	8888	no	8888
Shamva	347	1355	2355	-17.196	31.5554	29	wra	o__level	separated_divorced	2	3	8888	Not Accepted	Not Accepted	Not Accepted	Not Accepted	Not Accepted	Not Accepted	Accepted	yes	zwl1000_5000	zwl1000_5000	8888	Not Accepted	Not Accepted	Not Accepted	Not Accepted	Not Accepted	Not Accepted	Accepted	8888	Not Accepted	Accepted	Not Accepted	Not Accepted	Not Accepted	Not Accepted	Not Accepted	Not Accepted	0	0	0	0	0	0	no	8888	no	8888
Shamva	348	1372	2372	-17.1969	31.5615	29	wra	o__level	married_monogamy	2	7	8888	Not Accepted	Accepted	Accepted	Not Accepted	Not Accepted	Not Accepted	Not Accepted	yes	zwl1000_5000	zwl1000_5000	8888	Not Accepted	Not Accepted	Not Accepted	Not Accepted	Not Accepted	Not Accepted	Accepted	8888	Not Accepted	Accepted	Not Accepted	Not Accepted	Not Accepted	Not Accepted	Not Accepted	Not Accepted	0	0	0	1	0	0	no	8888	no	8888
Shamva	349	1373	2373	-17.1987	31.568	34	wra	o__level	married_polygamy	1	4	8888	Not Accepted	Accepted	Not Accepted	Not Accepted	Not Accepted	Not Accepted	Not Accepted	yes	zwl12000_21000	zwl5100_11000	8888	Not Accepted	Accepted	Not Accepted	Not Accepted	Not Accepted	Not Accepted	Not Accepted	8888	Not Accepted	Accepted	Not Accepted	Not Accepted	Not Accepted	Not Accepted	Not Accepted	Not Accepted	0	0	0	0	0	0	no	8888	no	8888
Shamva	350	1342	2342	-17.198	31.5681	34	wra	o__level	married_monogamy	1	5	8888	Not Accepted	Not Accepted	Accepted	Not Accepted	Not Accepted	Not Accepted	Not Accepted	yes	zwl5100_11000	zwl5100_11000	8888	Not Accepted	Accepted	Accepted	Not Accepted	Not Accepted	Not Accepted	Not Accepted	8888	Not Accepted	Accepted	Not Accepted	Not Accepted	Not Accepted	Accepted	Not Accepted	Not Accepted	0	0	0	4	0	0	no	8888	no	8888
Shamva	351	1365	2365	-17.1914	31.5714	25	wra	o__level	married_monogamy	1	4	8888	Not Accepted	Accepted	Not Accepted	Not Accepted	Not Accepted	Not Accepted	Not Accepted	yes	zwl1000_5000	zwl1000_5000	8888	Accepted	Accepted	Accepted	Not Accepted	Not Accepted	Accepted	Not Accepted	8888	Accepted	Accepted	Not Accepted	Not Accepted	Not Accepted	Not Accepted	Not Accepted	Not Accepted	0	0	0	0	0	0	no	8888	no	8888
Shamva	352	1375	2375	-17.1932	31.5727	40	wra	o__level	married_polygamy	1	8	8888	Not Accepted	Accepted	Not Accepted	Not Accepted	Not Accepted	Not Accepted	Not Accepted	no	zwl1000_5000	zwl1000_5000	8888	Not Accepted	Accepted	Not Accepted	Not Accepted	Not Accepted	Not Accepted	Not Accepted	8888	Not Accepted	Accepted	Not Accepted	Not Accepted	Not Accepted	Not Accepted	Not Accepted	Not Accepted	0	0	0	2	0	0	no	8888	no	8888
Shamva	353	1348	2348	-17.2022	31.5661	46	wra	o__level	married_polygamy	1	5	8888	Not Accepted	Accepted	Accepted	Not Accepted	Not Accepted	Not Accepted	Not Accepted	yes	zwl5100_11000	zwl1000_5000	8888	Not Accepted	Accepted	Not Accepted	Not Accepted	Not Accepted	Not Accepted	Not Accepted	8888	Accepted	Accepted	Accepted	Accepted	Accepted	Not Accepted	Not Accepted	Not Accepted	4	0	0	10	0	50	yes	Turkeys	no	8888
Shamva	354	1352	2352	-17.2019	31.5624	23	wra	o__level	married_monogamy	1	6	8888	Not Accepted	Accepted	Not Accepted	Not Accepted	Not Accepted	Not Accepted	Not Accepted	yes	zwl1000_5000	zwl1000_5000	8888	Not Accepted	Accepted	Accepted	Not Accepted	Not Accepted	Accepted	Not Accepted	8888	Accepted	Accepted	Not Accepted	Not Accepted	Accepted	Not Accepted	Not Accepted	Not Accepted	3	3	0	3	0	3	no	8888	no	8888
Shamva	355	1364	2364	-17.1977	31.5616	42	wra	none	married_monogamy	1	7	8888	Not Accepted	Not Accepted	Accepted	Not Accepted	Not Accepted	Not Accepted	Not Accepted	yes	zwl1000_5000	zwl1000_5000	8888	Not Accepted	Accepted	Accepted	Not Accepted	Not Accepted	Not Accepted	Not Accepted	8888	Accepted	Accepted	Accepted	Not Accepted	Accepted	Not Accepted	Not Accepted	Not Accepted	0	0	0	6	0	0	no	8888	yes	2
Shamva	356	1354	2354	-16.9359	31.6927	36	wra	o__level	married_monogamy	2	6	8888	Not Accepted	Accepted	Not Accepted	Not Accepted	Not Accepted	Not Accepted	Not Accepted	no	zwl5100_11000	zwl1000_5000	8888	Not Accepted	Not Accepted	Not Accepted	Not Accepted	Not Accepted	Not Accepted	Accepted	8888	Not Accepted	Accepted	Accepted	Not Accepted	Not Accepted	Not Accepted	Not Accepted	Not Accepted	0	0	0	0	0	0	no	8888	no	8888
Shamva	357	1362	2362	-16.9384	31.6919	37	wra	teritiary	married_monogamy	1	6	8888	Accepted	Not Accepted	Not Accepted	Not Accepted	Not Accepted	Not Accepted	Not Accepted	yes	_zwl22000	zwl12000_21000	8888	Accepted	Accepted	Accepted	Not Accepted	Not Accepted	Accepted	Not Accepted	8888	Accepted	Accepted	Accepted	Not Accepted	Not Accepted	Not Accepted	Not Accepted	Not Accepted	0	0	0	0	0	0	no	8888	yes	99
Shamva	358	1341	2341	-16.9385	31.6839	26	wra	o__level	married_monogamy	2	7	8888	Not Accepted	Not Accepted	Accepted	Not Accepted	Not Accepted	Not Accepted	Not Accepted	yes	zwl12000_21000	zwl5100_11000	8888	Not Accepted	Accepted	Accepted	Not Accepted	Not Accepted	Not Accepted	Not Accepted	8888	Accepted	Accepted	Accepted	Not Accepted	Accepted	Accepted	Not Accepted	Not Accepted	7	3	0	5	0	36	8888	8888	no	8888
Shamva	359	1349	2349	-16.9107	31.6784	25	wra	primary	married_monogamy	2	4	8888	Not Accepted	Accepted	Not Accepted	Not Accepted	Not Accepted	Not Accepted	Not Accepted	no	zwl1000_5000	zwl1000_5000	8888	Not Accepted	Not Accepted	Not Accepted	Not Accepted	Not Accepted	Not Accepted	Accepted	8888	Not Accepted	Not Accepted	Not Accepted	Not Accepted	Not Accepted	Not Accepted	Not Accepted	Accepted	0	0	0	0	0	7	no	8888	no	8888
Shamva	360	1374	8888	-16.9137	31.6748	36	wra	primary	married_monogamy	1	6	8888	Not Accepted	Not Accepted	Accepted	Not Accepted	Accepted	Not Accepted	Not Accepted	yes	zwl1000_5000	zwl1000_5000	8888	Not Accepted	Accepted	Accepted	Not Accepted	Not Accepted	Not Accepted	Not Accepted	8888	Not Accepted	Accepted	Accepted	Not Accepted	Not Accepted	Not Accepted	Not Accepted	Not Accepted	0	0	0	1	0	10	no	8888	yes	2
Shamva	361	1363	2363	-16.9153	31.6742	27	wra	primary	married_monogamy	1	6	8888	Not Accepted	Not Accepted	Not Accepted	Not Accepted	Accepted	Not Accepted	Not Accepted	yes	zwl1000_5000	zwl1000_5000	8888	Not Accepted	Not Accepted	Not Accepted	Not Accepted	Not Accepted	Not Accepted	Accepted	8888	Not Accepted	Accepted	Not Accepted	Not Accepted	Not Accepted	Not Accepted	Not Accepted	Not Accepted	0	0	0	5	0	30	no	8888	no	8888
Shamva	362	1358	2358	-16.9373	31.6703	32	wra	o__level	married_monogamy	1	7	8888	Accepted	Not Accepted	Not Accepted	Not Accepted	Not Accepted	Not Accepted	Not Accepted	yes	zwl12000_21000	zwl1000_5000	8888	Accepted	Accepted	Accepted	Not Accepted	Accepted	Accepted	Not Accepted	8888	Accepted	Accepted	Not Accepted	Not Accepted	Not Accepted	Not Accepted	Not Accepted	Not Accepted	2	1	0	0	0	6	no	8888	no	8888
Shamva	363	1361	2361	-16.9374	31.6699	30	wra	o__level	married_monogamy	2	4	8888	Not Accepted	Not Accepted	Accepted	Not Accepted	Not Accepted	Not Accepted	Not Accepted	yes	zwl1000_5000	zwl1000_5000	8888	Not Accepted	Not Accepted	Not Accepted	Not Accepted	Not Accepted	Not Accepted	Accepted	8888	Not Accepted	Accepted	Not Accepted	Not Accepted	Not Accepted	Not Accepted	Not Accepted	Not Accepted	0	0	0	0	0	0	no	8888	yes	99
Shamva	364	1360	2360	-16.9364	31.6614	36	wra	o__level	married_monogamy	1	5	8888	Not Accepted	Accepted	Not Accepted	Not Accepted	Not Accepted	Not Accepted	Not Accepted	yes	zwl5100_11000	zwl1000_5000	8888	Not Accepted	Not Accepted	Not Accepted	Not Accepted	Not Accepted	Not Accepted	Accepted	8888	Not Accepted	Accepted	Not Accepted	Not Accepted	Not Accepted	Not Accepted	Not Accepted	Not Accepted	0	0	0	0	0	0	no	8888	no	8888
Shamva	365	1346	2346	-16.9338	31.6593	42	wra	primary	married_monogamy	1	7	8888	Not Accepted	Not Accepted	Accepted	Not Accepted	Not Accepted	Not Accepted	Not Accepted	yes	_zwl1000	_zwl1000	8888	Not Accepted	Not Accepted	Not Accepted	Not Accepted	Not Accepted	Not Accepted	Accepted	8888	Not Accepted	Accepted	Not Accepted	Not Accepted	Not Accepted	Not Accepted	Not Accepted	Not Accepted	0	0	0	0	0	0	no	8888	yes	6
Shamva	366	1350	2350	-17.35	31.4669	23	wra	o__level	married_monogamy	1	8	8888	Not Accepted	Not Accepted	Not Accepted	Not Accepted	Accepted	Not Accepted	Not Accepted	no	zwl1000_5000	zwl1000_5000	8888	Not Accepted	Accepted	Not Accepted	Not Accepted	Not Accepted	Not Accepted	Not Accepted	8888	Accepted	Not Accepted	Not Accepted	Not Accepted	Accepted	Not Accepted	Not Accepted	Not Accepted	0	0	0	0	0	3	no	8888	no	8888
Shamva	367	1357	2357	-17.3499	31.4671	25	wra	o__level	separated_divorced	1	5	8888	Accepted	Not Accepted	Not Accepted	Not Accepted	Not Accepted	Not Accepted	Not Accepted	yes	zwl5100_11000	zwl1000_5000	8888	Accepted	Accepted	Accepted	Not Accepted	Accepted	Accepted	Not Accepted	8888	Accepted	Accepted	Not Accepted	Not Accepted	Not Accepted	Not Accepted	Not Accepted	Not Accepted	0	0	0	0	0	5	no	8888	yes	0.5
Shamva	368	1368	2368	-17.3529	31.4629	27	wra	o__level	married_monogamy	3	5	8888	Not Accepted	Accepted	Not Accepted	Not Accepted	Not Accepted	Not Accepted	Not Accepted	yes	zwl5100_11000	zwl5100_11000	8888	Not Accepted	Accepted	Accepted	Not Accepted	Not Accepted	Not Accepted	Not Accepted	8888	Not Accepted	Accepted	Not Accepted	Not Accepted	Accepted	Not Accepted	Not Accepted	Not Accepted	1	1	0	0	0	16	no	8888	no	8888
Shamva	369	1366	2366	-17.3465	31.4542	30	wra	primary	married_monogamy	1	4	8888	Not Accepted	Not Accepted	Not Accepted	Not Accepted	Accepted	Not Accepted	Accepted	yes	_zwl1000	_zwl1000	8888	Not Accepted	Not Accepted	Not Accepted	Not Accepted	Not Accepted	Not Accepted	Accepted	8888	Not Accepted	Accepted	Not Accepted	Not Accepted	Not Accepted	Not Accepted	Not Accepted	Not Accepted	0	0	0	0	0	1	no	8888	yes	1
Shamva	370	1370	2370	-17.3459	31.463	33	wra	o__level	married_monogamy	1	4	8888	Not Accepted	Accepted	Not Accepted	Not Accepted	Not Accepted	Not Accepted	Not Accepted	yes	zwl5100_11000	zwl5100_11000	8888	Not Accepted	Accepted	Not Accepted	Not Accepted	Not Accepted	Not Accepted	Not Accepted	8888	Not Accepted	Accepted	Not Accepted	Not Accepted	Not Accepted	Not Accepted	Not Accepted	Not Accepted	0	0	0	0	0	0	no	8888	yes	1.5
Shamva	371	1383	2383	-17.346	31.4626	19	wra	primary	married_monogamy	2	4	8888	Not Accepted	Accepted	Not Accepted	Not Accepted	Not Accepted	Not Accepted	Not Accepted	no	zwl1000_5000	zwl1000_5000	8888	Not Accepted	Not Accepted	Not Accepted	Not Accepted	Not Accepted	Not Accepted	Accepted	8888	Not Accepted	Not Accepted	Not Accepted	Not Accepted	Accepted	Not Accepted	Not Accepted	Not Accepted	0	0	1	0	0	30	no	8888	no	8888
Shamva	372	1388	2388	-17.3467	31.4639	39	wra	o__level	married_monogamy	1	7	8888	Not Accepted	Not Accepted	Not Accepted	Not Accepted	Not Accepted	Not Accepted	Accepted	yes	zwl1000_5000	zwl1000_5000	8888	Not Accepted	Accepted	Accepted	Not Accepted	Not Accepted	Not Accepted	Not Accepted	8888	Not Accepted	Accepted	Not Accepted	Not Accepted	Not Accepted	Not Accepted	Not Accepted	Not Accepted	0	0	0	0	0	15	no	8888	no	8888
Shamva	373	1398	2398	-17.3414	31.4478	27	wra	primary	married_polygamy	1	3	8888	Not Accepted	Accepted	Not Accepted	Not Accepted	Not Accepted	Not Accepted	Not Accepted	yes	zwl5100_11000	zwl1000_5000	8888	Not Accepted	Not Accepted	Not Accepted	Not Accepted	Not Accepted	Not Accepted	Accepted	8888	Not Accepted	Accepted	Not Accepted	Not Accepted	Not Accepted	Not Accepted	Not Accepted	Not Accepted	0	0	0	0	0	7	no	8888	no	8888
Shamva	374	1392	2392	#NULL!	#NULL!	28	wra	o__level	separated_divorced	1	4	8888	Not Accepted	Not Accepted	Accepted	Not Accepted	Not Accepted	Not Accepted	Not Accepted	yes	zwl1000_5000	zwl1000_5000	8888	Not Accepted	Not Accepted	Not Accepted	Not Accepted	Not Accepted	Not Accepted	Accepted	8888	Accepted	Accepted	Accepted	Not Accepted	Not Accepted	Not Accepted	Not Accepted	Not Accepted	0	0	0	0	0	11	no	8888	yes	3
Shamva	375	1415	2415	#NULL!	#NULL!	21	wra	o__level	married_monogamy	2	5	8888	Not Accepted	Accepted	Not Accepted	Not Accepted	Not Accepted	Not Accepted	Not Accepted	yes	zwl1000_5000	zwl1000_5000	8888	Not Accepted	Not Accepted	Not Accepted	Not Accepted	Not Accepted	Not Accepted	Accepted	8888	Not Accepted	Accepted	Not Accepted	Not Accepted	Not Accepted	Not Accepted	Not Accepted	Not Accepted	0	0	0	0	0	0	no	8888	yes	2
Shamva	376	8888	2380	#NULL!	#NULL!	42	wra	o__level	married_polygamy	1	4	8888	Not Accepted	Not Accepted	Not Accepted	Not Accepted	Accepted	Not Accepted	Not Accepted	yes	zwl1000_5000	zwl1000_5000	8888	Not Accepted	Not Accepted	Not Accepted	Not Accepted	Not Accepted	Not Accepted	Accepted	8888	Not Accepted	Accepted	Not Accepted	Not Accepted	Not Accepted	Not Accepted	Not Accepted	Not Accepted	0	0	0	0	0	7	no	8888	no	8888
Shamva	377	1384	2384	#NULL!	#NULL!	42	wra	o__level	married_monogamy	1	6	8888	Not Accepted	Not Accepted	Accepted	Not Accepted	Not Accepted	Not Accepted	Not Accepted	yes	zwl1000_5000	zwl1000_5000	8888	Not Accepted	Accepted	Accepted	Not Accepted	Not Accepted	Not Accepted	Not Accepted	8888	Not Accepted	Accepted	Accepted	Not Accepted	Accepted	Not Accepted	Not Accepted	Not Accepted	0	0	0	0	0	15	no	8888	yes	2
Shamva	378	1385	2385	#NULL!	#NULL!	23	wra	o__level	married_monogamy	2	4	8888	Not Accepted	Not Accepted	Accepted	Not Accepted	Not Accepted	Not Accepted	Accepted	yes	zwl1000_5000	zwl1000_5000	8888	Not Accepted	Not Accepted	Not Accepted	Not Accepted	Not Accepted	Not Accepted	Accepted	8888	Not Accepted	Accepted	Not Accepted	Not Accepted	Not Accepted	Not Accepted	Not Accepted	Not Accepted	0	0	0	0	0	2	no	8888	yes	1
Shamva	379	1396	2396	#NULL!	#NULL!	27	wra	primary	married_monogamy	2	4	8888	Not Accepted	Accepted	Accepted	Not Accepted	Not Accepted	Not Accepted	Not Accepted	yes	zwl1000_5000	zwl1000_5000	8888	Not Accepted	Not Accepted	Not Accepted	Not Accepted	Not Accepted	Not Accepted	Accepted	8888	Not Accepted	Accepted	Not Accepted	Not Accepted	Not Accepted	Not Accepted	Not Accepted	Not Accepted	0	0	0	0	0	80	no	8888	yes	2
Shamva	380	1411	2411	-17.2624	31.5896	22	wra	o__level	married_monogamy	1	7	8888	Not Accepted	Accepted	Not Accepted	Not Accepted	Not Accepted	Not Accepted	Not Accepted	yes	zwl5100_11000	zwl1000_5000	8888	Not Accepted	Not Accepted	Not Accepted	Not Accepted	Not Accepted	Not Accepted	Accepted	8888	Accepted	Accepted	Accepted	Not Accepted	Not Accepted	Accepted	Not Accepted	Not Accepted	2	0	0	27	0	50	yes	Turkeys	yes	2
Shamva	381	1407	2407	-17.2406	31.6259	24	wra	o__level	married_monogamy	1	3	8888	Not Accepted	Not Accepted	Not Accepted	Not Accepted	Not Accepted	Not Accepted	Accepted	yes	zwl1000_5000	zwl1000_5000	8888	Not Accepted	Not Accepted	Not Accepted	Not Accepted	Not Accepted	Not Accepted	Accepted	8888	Not Accepted	Accepted	Not Accepted	Not Accepted	Not Accepted	Not Accepted	Not Accepted	Not Accepted	0	0	0	0	0	14	no	8888	no	8888
Shamva	382	1417	2417	-17.2771	31.5681	43	wra	primary	separated_divorced	1	2	8888	Not Accepted	Not Accepted	Not Accepted	Not Accepted	Not Accepted	Not Accepted	Accepted	yes	zwl1000_5000	zwl1000_5000	8888	Not Accepted	Not Accepted	Not Accepted	Not Accepted	Not Accepted	Not Accepted	Accepted	8888	Not Accepted	Accepted	Not Accepted	Not Accepted	Not Accepted	Not Accepted	Not Accepted	Not Accepted	0	0	0	0	0	0	no	8888	no	8888
Shamva	383	1378	2378	-17.2771	31.5674	36	wra	o__level	married_monogamy	1	7	8888	Not Accepted	Not Accepted	Accepted	Not Accepted	Not Accepted	Not Accepted	Not Accepted	yes	zwl1000_5000	zwl1000_5000	8888	Not Accepted	Accepted	Not Accepted	Not Accepted	Not Accepted	Not Accepted	Not Accepted	8888	Not Accepted	Accepted	Not Accepted	Not Accepted	Not Accepted	Accepted	Not Accepted	Not Accepted	3	2	0	0	0	10	no	8888	no	8888
Shamva	384	1386	2386	-17.2766	31.5671	45	wra	o__level	married_monogamy	1	8	8888	Not Accepted	Not Accepted	Accepted	Not Accepted	Not Accepted	Not Accepted	Not Accepted	yes	zwl1000_5000	zwl1000_5000	8888	Not Accepted	Accepted	Not Accepted	Not Accepted	Not Accepted	Not Accepted	Not Accepted	8888	Not Accepted	Accepted	Accepted	Not Accepted	Accepted	Not Accepted	Not Accepted	Not Accepted	0	0	0	3	0	7	no	8888	yes	1
Shamva	385	8888	2399	-17.2761	31.5667	40	wra	primary	married_monogamy	1	6	8888	Not Accepted	Not Accepted	Not Accepted	Not Accepted	Not Accepted	Not Accepted	Accepted	yes	zwl5100_11000	zwl1000_5000	8888	Not Accepted	Accepted	Not Accepted	Not Accepted	Not Accepted	Not Accepted	Not Accepted	8888	Not Accepted	Accepted	Not Accepted	Not Accepted	Not Accepted	Not Accepted	Not Accepted	Not Accepted	0	0	0	0	0	10	no	8888	yes	99
Shamva	386	1404	2404	-17.2757	31.5671	53	guardian_of_chi	o__level	married_polygamy	1	5	8888	Not Accepted	Not Accepted	Not Accepted	Not Accepted	Not Accepted	Not Accepted	Accepted	yes	zwl1000_5000	zwl1000_5000	8888	Not Accepted	Not Accepted	Not Accepted	Not Accepted	Not Accepted	Not Accepted	Accepted	8888	Accepted	Accepted	Not Accepted	Not Accepted	Not Accepted	Not Accepted	Not Accepted	Not Accepted	0	0	0	1	0	20	no	8888	yes	1
Shamva	387	1408	2408	-17.2786	31.5696	26	wra	primary	married_monogamy	2	7	8888	Not Accepted	Not Accepted	Accepted	Accepted	Not Accepted	Not Accepted	Accepted	yes	zwl1000_5000	zwl1000_5000	8888	Not Accepted	Accepted	Not Accepted	Not Accepted	Not Accepted	Not Accepted	Not Accepted	8888	Not Accepted	Accepted	Accepted	Not Accepted	Accepted	Not Accepted	Not Accepted	Not Accepted	0	0	0	4	0	4	no	8888	yes	1
Shamva	388	1409	2409	-17.2786	31.5688	29	wra	o__level	married_monogamy	1	5	8888	Not Accepted	Not Accepted	Accepted	Not Accepted	Not Accepted	Not Accepted	Accepted	yes	_zwl1000	_zwl1000	8888	Not Accepted	Accepted	Not Accepted	Not Accepted	Not Accepted	Not Accepted	Not Accepted	8888	Not Accepted	Accepted	Not Accepted	Not Accepted	Not Accepted	Not Accepted	Not Accepted	Not Accepted	0	0	0	0	0	8	no	8888	no	8888
Shamva	389	1382	2382	-17.2826	31.5637	30	wra	primary	married_monogamy	2	7	8888	Not Accepted	Accepted	Not Accepted	Not Accepted	Not Accepted	Not Accepted	Not Accepted	yes	zwl1000_5000	zwl1000_5000	8888	Accepted	Accepted	Accepted	Not Accepted	Not Accepted	Accepted	Not Accepted	8888	Not Accepted	Accepted	Accepted	Not Accepted	Accepted	Not Accepted	Not Accepted	Not Accepted	0	0	0	0	0	0	no	8888	yes	3
Shamva	390	1389	2389	#NULL!	#NULL!	21	wra	primary	married_monogamy	1	4	8888	Not Accepted	Accepted	Not Accepted	Not Accepted	Not Accepted	Not Accepted	Not Accepted	yes	_zwl22000	zwl1000_5000	8888	Not Accepted	Accepted	Not Accepted	Not Accepted	Not Accepted	Not Accepted	Not Accepted	8888	Not Accepted	Accepted	Accepted	Not Accepted	Accepted	Not Accepted	Not Accepted	Not Accepted	5	3	0	15	0	56	no	8888	no	8888
Shamva	391	1403	2403	#NULL!	#NULL!	39	wra	o__level	married_monogamy	1	8	8888	Accepted	Not Accepted	Not Accepted	Not Accepted	Not Accepted	Not Accepted	Not Accepted	yes	zwl1000_5000	zwl1000_5000	8888	Not Accepted	Accepted	Accepted	Not Accepted	Not Accepted	Not Accepted	Not Accepted	8888	Not Accepted	Accepted	Accepted	Not Accepted	Accepted	Not Accepted	Not Accepted	Not Accepted	2	1	0	6	0	4	no	8888	no	8888
Shamva	392	1410	2410	-17.2786	31.5688	39	wra	o__level	married_polygamy	2	8	8888	Not Accepted	Accepted	Not Accepted	Not Accepted	Not Accepted	Not Accepted	Accepted	yes	_zwl1000	_zwl1000	8888	Not Accepted	Not Accepted	Not Accepted	Not Accepted	Not Accepted	Not Accepted	Accepted	8888	Not Accepted	Accepted	Not Accepted	Not Accepted	Not Accepted	Not Accepted	Not Accepted	Not Accepted	0	0	0	0	0	5	yes	Turkeys	yes	99
Shamva	393	1416	2416	#NULL!	#NULL!	23	wra	o__level	married_monogamy	1	3	8888	Not Accepted	Accepted	Not Accepted	Not Accepted	Not Accepted	Not Accepted	Not Accepted	yes	zwl1000_5000	zwl1000_5000	8888	Not Accepted	Not Accepted	Not Accepted	Not Accepted	Not Accepted	Not Accepted	Accepted	8888	Not Accepted	Accepted	Not Accepted	Not Accepted	Not Accepted	Not Accepted	Not Accepted	Not Accepted	0	0	0	0	0	19	no	8888	yes	0.1
Shamva	394	1381	2381	#NULL!	#NULL!	47	wra	o__level	widowed	2	7	8888	Not Accepted	Not Accepted	Accepted	Not Accepted	Not Accepted	Not Accepted	Not Accepted	yes	zwl1000_5000	zwl1000_5000	8888	Not Accepted	Not Accepted	Not Accepted	Not Accepted	Not Accepted	Not Accepted	Accepted	8888	Not Accepted	Accepted	Not Accepted	Not Accepted	Not Accepted	Not Accepted	Not Accepted	Not Accepted	0	0	0	3	0	15	no	8888	yes	1
Shamva	395	1390	2390	#NULL!	#NULL!	27	wra	o__level	widowed	2	5	8888	Not Accepted	Not Accepted	Accepted	Not Accepted	Not Accepted	Not Accepted	Not Accepted	yes	zwl1000_5000	zwl5100_11000	8888	Not Accepted	Not Accepted	Not Accepted	Not Accepted	Not Accepted	Not Accepted	Accepted	8888	Not Accepted	Accepted	Not Accepted	Not Accepted	Accepted	Not Accepted	Not Accepted	Not Accepted	3	0	0	0	0	14	no	8888	yes	0.1
Shamva	396	1397	2397	-17.1154	31.5098	22	wra	primary	married_monogamy	2	4	8888	Not Accepted	Not Accepted	Accepted	Not Accepted	Not Accepted	Not Accepted	Not Accepted	yes	zwl5100_11000	zwl1000_5000	8888	Not Accepted	Not Accepted	Not Accepted	Not Accepted	Not Accepted	Not Accepted	Accepted	8888	Not Accepted	Accepted	Not Accepted	Not Accepted	Not Accepted	Not Accepted	Not Accepted	Not Accepted	1	0	0	0	0	1	no	8888	yes	0.1
Shamva	397	1394	2394	-17.3275	31.5107	27	wra	primary	married_monogamy	1	4	8888	Not Accepted	Not Accepted	Not Accepted	Not Accepted	Not Accepted	Not Accepted	Accepted	yes	zwl1000_5000	zwl1000_5000	8888	Not Accepted	Not Accepted	Not Accepted	Not Accepted	Not Accepted	Not Accepted	Accepted	8888	Not Accepted	Accepted	Not Accepted	Not Accepted	Not Accepted	Not Accepted	Not Accepted	Not Accepted	0	0	0	0	0	2	no	8888	no	8888
Shamva	398	1413	2423	-16.944	31.5216	40	wra	o__level	married_monogamy	1	5	8888	Not Accepted	Accepted	Not Accepted	Not Accepted	Not Accepted	Not Accepted	Not Accepted	yes	zwl5100_11000	zwl5100_11000	8888	Not Accepted	Accepted	Not Accepted	Not Accepted	Not Accepted	Not Accepted	Not Accepted	8888	Not Accepted	Accepted	Not Accepted	Not Accepted	Not Accepted	Not Accepted	Not Accepted	Not Accepted	0	0	0	0	0	10	no	8888	yes	1
Shamva	399	1414	2414	-16.9403	31.5225	32	wra	primary	married_polygamy	2	6	8888	Not Accepted	Not Accepted	Not Accepted	Not Accepted	Not Accepted	Not Accepted	Accepted	yes	zwl5100_11000	zwl5100_11000	8888	Not Accepted	Accepted	Accepted	Not Accepted	Not Accepted	Not Accepted	Not Accepted	8888	Accepted	Accepted	Not Accepted	Not Accepted	Not Accepted	Not Accepted	Not Accepted	Not Accepted	0	0	0	0	0	0	no	8888	yes	0.1
Shamva	400	1402	2402	-16.9433	31.5249	59	guardian_of_chi	primary	widowed	1	3	8888	Not Accepted	Not Accepted	Not Accepted	Accepted	Not Accepted	Not Accepted	Accepted	yes	zwl1000_5000	zwl1000_5000	8888	Not Accepted	Accepted	Not Accepted	Not Accepted	Not Accepted	Not Accepted	Not Accepted	8888	Not Accepted	Accepted	Not Accepted	Not Accepted	Not Accepted	Not Accepted	Not Accepted	Not Accepted	0	0	0	0	0	6	no	8888	yes	0.1
Shamva	401	1379	2379	-16.9434	31.5242	29	wra	primary	married_monogamy	1	4	8888	Not Accepted	Accepted	Not Accepted	Not Accepted	Not Accepted	Not Accepted	Not Accepted	yes	zwl1000_5000	zwl1000_5000	8888	Not Accepted	Not Accepted	Not Accepted	Not Accepted	Not Accepted	Not Accepted	Accepted	8888	Not Accepted	Accepted	Not Accepted	Not Accepted	Not Accepted	Not Accepted	Not Accepted	Not Accepted	0	0	0	0	0	2	no	8888	yes	2
Shamva	402	1391	2391	-16.9436	31.5248	32	wra	o__level	married_monogamy	1	6	8888	Not Accepted	Not Accepted	Not Accepted	Not Accepted	Not Accepted	Not Accepted	Accepted	yes	zwl1000_5000	zwl1000_5000	8888	Not Accepted	Accepted	Not Accepted	Not Accepted	Not Accepted	Not Accepted	Not Accepted	8888	Not Accepted	Accepted	Not Accepted	Not Accepted	Not Accepted	Not Accepted	Not Accepted	Not Accepted	0	0	0	1	0	0	no	8888	no	8888
Shamva	403	1400	2400	-16.9431	31.5273	34	wra	primary	married_monogamy	2	7	8888	Not Accepted	Accepted	Not Accepted	Not Accepted	Not Accepted	Not Accepted	Not Accepted	yes	zwl5100_11000	zwl1000_5000	8888	Not Accepted	Not Accepted	Not Accepted	Not Accepted	Not Accepted	Not Accepted	Accepted	8888	Not Accepted	Accepted	Not Accepted	Not Accepted	Not Accepted	Not Accepted	Not Accepted	Not Accepted	0	0	0	0	0	0	no	8888	yes	1
Shamva	404	1405	2405	-16.9471	31.5335	27	wra	primary	married_monogamy	2	6	8888	Not Accepted	Accepted	Not Accepted	Not Accepted	Not Accepted	Not Accepted	Not Accepted	yes	zwl5100_11000	zwl5100_11000	8888	Not Accepted	Not Accepted	Not Accepted	Not Accepted	Not Accepted	Not Accepted	Accepted	8888	Not Accepted	Accepted	Not Accepted	Not Accepted	Not Accepted	Not Accepted	Not Accepted	Not Accepted	0	0	0	1	0	0	no	8888	yes	1
Shamva	405	8888	2401	-16.9493	31.5236	33	wra	o__level	married_monogamy	1	6	8888	Not Accepted	Not Accepted	Accepted	Not Accepted	Not Accepted	Not Accepted	Not Accepted	yes	zwl5100_11000	zwl5100_11000	8888	Not Accepted	Accepted	Accepted	Not Accepted	Not Accepted	Not Accepted	Not Accepted	8888	Not Accepted	Accepted	Accepted	Not Accepted	Not Accepted	Not Accepted	Not Accepted	Not Accepted	2	0	0	4	0	10	no	8888	yes	0.1
Shamva	406	1393	2393	-16.9544	31.5127	43	wra	primary	married_monogamy	2	8	8888	Not Accepted	Not Accepted	Accepted	Not Accepted	Not Accepted	Not Accepted	Not Accepted	yes	zwl1000_5000	zwl1000_5000	8888	Not Accepted	Not Accepted	Not Accepted	Not Accepted	Not Accepted	Not Accepted	Accepted	8888	Not Accepted	Accepted	Not Accepted	Not Accepted	Not Accepted	Not Accepted	Not Accepted	Not Accepted	0	0	0	0	0	0	no	8888	yes	0.1
Shamva	407	1387	2387	-17.11	31.5132	29	wra	primary	married_monogamy	1	5	8888	Not Accepted	Not Accepted	Accepted	Not Accepted	Not Accepted	Not Accepted	Not Accepted	no	zwl1000_5000	zwl1000_5000	8888	Not Accepted	Accepted	Not Accepted	Not Accepted	Not Accepted	Not Accepted	Not Accepted	8888	Not Accepted	Not Accepted	Not Accepted	Not Accepted	Not Accepted	Not Accepted	Not Accepted	Accepted	0	0	0	0	0	10	no	8888	yes	1
Shamva	408	1395	2395	-17.1154	31.5098	19	wra	o__level	married_monogamy	1	6	8888	Not Accepted	Accepted	Not Accepted	Not Accepted	Not Accepted	Not Accepted	Not Accepted	yes	zwl12000_21000	zwl5100_11000	8888	Not Accepted	Not Accepted	Not Accepted	Not Accepted	Not Accepted	Not Accepted	Accepted	8888	Not Accepted	Accepted	Accepted	Not Accepted	Not Accepted	Not Accepted	Not Accepted	Not Accepted	0	0	0	0	0	8	no	8888	no	8888
Shamva	409	1406	2406	-17.1189	31.5092	37	wra	o__level	married_monogamy	1	6	8888	Accepted	Not Accepted	Not Accepted	Not Accepted	Not Accepted	Not Accepted	Not Accepted	yes	zwl12000_21000	zwl5100_11000	8888	Not Accepted	Accepted	Accepted	Not Accepted	Not Accepted	Not Accepted	Not Accepted	8888	Accepted	Accepted	Accepted	Not Accepted	Not Accepted	Not Accepted	Not Accepted	Not Accepted	0	0	0	0	0	3	no	8888	yes	5
Shamva	410	1412	2412	-17.0906	31.5279	31	wra	o__level	married_monogamy	1	5	8888	Not Accepted	Accepted	Not Accepted	Not Accepted	Not Accepted	Not Accepted	Not Accepted	yes	zwl1000_5000	zwl1000_5000	8888	Not Accepted	Accepted	Not Accepted	Not Accepted	Not Accepted	Not Accepted	Not Accepted	8888	Not Accepted	Accepted	Not Accepted	Not Accepted	Not Accepted	Not Accepted	Not Accepted	Not Accepted	0	0	0	0	0	3	no	8888	yes	2
Shamva	411	1418	2418	-17.1179	31.521	38	wra	o__level	married_monogamy	1	7	8888	Not Accepted	Not Accepted	Accepted	Not Accepted	Not Accepted	Not Accepted	Not Accepted	yes	zwl5100_11000	zwl1000_5000	8888	Not Accepted	Accepted	Not Accepted	Not Accepted	Not Accepted	Not Accepted	Not Accepted	8888	Not Accepted	Accepted	Not Accepted	Not Accepted	Accepted	Not Accepted	Not Accepted	Not Accepted	2	0	0	1	0	0	no	8888	yes	2
Shamva	412	1426	2426	-17.1179	31.521	34	wra	o__level	married_monogamy	1	6	8888	Not Accepted	Accepted	Not Accepted	Not Accepted	Not Accepted	Not Accepted	Not Accepted	yes	_zwl22000	_zwl22000	8888	Not Accepted	Not Accepted	Accepted	Not Accepted	Not Accepted	Accepted	Not Accepted	8888	Not Accepted	Accepted	Not Accepted	Not Accepted	Not Accepted	Accepted	Not Accepted	Not Accepted	0	0	0	0	0	7	no	8888	no	8888
Shamva	413	1431	2431	-17.1008	31.5131	38	wra	o__level	married_monogamy	1	5	8888	Not Accepted	Accepted	Not Accepted	Not Accepted	Not Accepted	Not Accepted	Not Accepted	yes	zwl5100_11000	zwl5100_11000	8888	Not Accepted	Not Accepted	Not Accepted	Not Accepted	Not Accepted	Not Accepted	Accepted	8888	Not Accepted	Accepted	Not Accepted	Not Accepted	Not Accepted	Not Accepted	Not Accepted	Not Accepted	0	0	0	0	0	6	no	8888	yes	1
Shamva	414	1444	2444	-17.0998	31.5124	23	wra	primary	married_monogamy	1	6	8888	Not Accepted	Not Accepted	Not Accepted	Not Accepted	Not Accepted	Not Accepted	Accepted	yes	zwl1000_5000	zwl1000_5000	8888	Not Accepted	Accepted	Not Accepted	Not Accepted	Not Accepted	Not Accepted	Not Accepted	8888	Not Accepted	Accepted	Not Accepted	Not Accepted	Accepted	Not Accepted	Not Accepted	Not Accepted	0	0	0	6	0	0	no	8888	yes	3
Shamva	415	1437	2437	-17.0976	31.5117	48	wra	primary	married_monogamy	1	8	8888	Not Accepted	Not Accepted	Accepted	Not Accepted	Not Accepted	Not Accepted	Not Accepted	yes	zwl1000_5000	zwl1000_5000	8888	Not Accepted	Not Accepted	Not Accepted	Not Accepted	Not Accepted	Not Accepted	Accepted	8888	Not Accepted	Accepted	Not Accepted	Not Accepted	Accepted	Not Accepted	Not Accepted	Not Accepted	0	0	0	0	0	5	no	8888	yes	1
Shamva	416	1423	2423	-17.0971	31.5116	23	wra	o__level	married_monogamy	2	4	8888	Not Accepted	Accepted	Not Accepted	Not Accepted	Not Accepted	Not Accepted	Not Accepted	yes	zwl5100_11000	zwl1000_5000	8888	Not Accepted	Accepted	Not Accepted	Not Accepted	Not Accepted	Not Accepted	Not Accepted	8888	Not Accepted	Accepted	Not Accepted	Not Accepted	Accepted	Not Accepted	Not Accepted	Not Accepted	0	0	0	0	0	5	no	8888	yes	3
Shamva	417	1421	2421	-17.3366	31.4526	24	wra	o__level	married_monogamy	1	4	8888	Not Accepted	Not Accepted	Accepted	Not Accepted	Not Accepted	Not Accepted	Not Accepted	yes	zwl5100_11000	zwl5100_11000	8888	Not Accepted	Accepted	Accepted	Not Accepted	Not Accepted	Not Accepted	Not Accepted	8888	Not Accepted	Accepted	Not Accepted	Not Accepted	Accepted	Not Accepted	Not Accepted	Not Accepted	0	0	0	2	0	8	no	8888	yes	5
Shamva	418	1436	2436	-17.3401	31.4649	23	wra	o__level	married_polygamy	2	5	8888	Not Accepted	Not Accepted	Accepted	Not Accepted	Not Accepted	Not Accepted	Not Accepted	yes	zwl12000_21000	zwl5100_11000	8888	Not Accepted	Not Accepted	Not Accepted	Not Accepted	Not Accepted	Not Accepted	Accepted	8888	Not Accepted	Accepted	Not Accepted	Not Accepted	Not Accepted	Not Accepted	Not Accepted	Not Accepted	1	0	0	0	0	1	no	8888	no	8888
Shamva	419	1442	2442	-17.3417	31.5086	23	wra	o__level	separated_divorced	3	9	8888	Not Accepted	Accepted	Not Accepted	Not Accepted	Not Accepted	Not Accepted	Not Accepted	yes	zwl5100_11000	zwl1000_5000	8888	Not Accepted	Accepted	Not Accepted	Not Accepted	Not Accepted	Not Accepted	Not Accepted	8888	Not Accepted	Accepted	Not Accepted	Not Accepted	Accepted	Not Accepted	Not Accepted	Not Accepted	0	0	0	5	0	100	no	8888	yes	5
Shamva	420	1425	2425	-17.3415	31.5093	19	wra	o__level	married_monogamy	1	4	8888	Not Accepted	Not Accepted	Accepted	Not Accepted	Not Accepted	Not Accepted	Not Accepted	yes	zwl1000_5000	zwl1000_5000	8888	Accepted	Accepted	Accepted	Not Accepted	Not Accepted	Not Accepted	Not Accepted	8888	Not Accepted	Accepted	Not Accepted	Not Accepted	Not Accepted	Not Accepted	Not Accepted	Not Accepted	0	0	0	2	0	0	no	8888	no	8888
Shamva	421	1430	2430	-17.341	31.5087	23	wra	o__level	married_monogamy	1	3	8888	Not Accepted	Not Accepted	Accepted	Not Accepted	Not Accepted	Not Accepted	Not Accepted	yes	zwl1000_5000	zwl1000_5000	8888	Accepted	Accepted	Accepted	Not Accepted	Not Accepted	Not Accepted	Not Accepted	8888	Not Accepted	Accepted	Not Accepted	Not Accepted	Not Accepted	Not Accepted	Not Accepted	Not Accepted	0	0	0	0	0	8	no	8888	no	8888
Shamva	422	1440	8888	-17.3405	31.5096	41	wra	primary	widowed	1	4	8888	Not Accepted	Not Accepted	Accepted	Not Accepted	Not Accepted	Not Accepted	Not Accepted	yes	zwl1000_5000	zwl1000_5000	8888	Not Accepted	Not Accepted	Not Accepted	Not Accepted	Not Accepted	Not Accepted	Accepted	8888	Not Accepted	Accepted	Not Accepted	Not Accepted	Not Accepted	Not Accepted	Not Accepted	Not Accepted	0	0	0	0	0	18	no	8888	yes	2
Shamva	423	1441	1442	-17.3246	31.5152	25	wra	none	single__never_married	1	4	8888	Not Accepted	Not Accepted	Accepted	Not Accepted	Not Accepted	Not Accepted	Not Accepted	no	zwl12000_21000	zwl5100_11000	8888	Not Accepted	Accepted	Not Accepted	Not Accepted	Not Accepted	Not Accepted	Not Accepted	8888	Not Accepted	Not Accepted	Accepted	Not Accepted	Not Accepted	Not Accepted	Not Accepted	Not Accepted	2	0	0	6	0	5	no	8888	yes	4
Shamva	424	1424	2424	-17.3105	31.5163	23	wra	o__level	married_monogamy	2	4	8888	Not Accepted	Not Accepted	Accepted	Not Accepted	Not Accepted	Not Accepted	Not Accepted	yes	zwl5100_11000	zwl5100_11000	8888	Accepted	Accepted	Accepted	Not Accepted	Not Accepted	Not Accepted	Not Accepted	8888	Not Accepted	Accepted	Not Accepted	Not Accepted	Not Accepted	Not Accepted	Not Accepted	Not Accepted	1	0	0	0	0	0	no	8888	no	8888
Shamva	425	1432	2432	-17.3233	31.5035	26	wra	primary	married_polygamy	2	6	8888	Not Accepted	Not Accepted	Accepted	Not Accepted	Not Accepted	Not Accepted	Not Accepted	yes	zwl1000_5000	zwl1000_5000	8888	Not Accepted	Accepted	Accepted	Not Accepted	Not Accepted	Not Accepted	Not Accepted	8888	Not Accepted	Accepted	Not Accepted	Not Accepted	Accepted	Not Accepted	Not Accepted	Not Accepted	8	0	0	2	0	10	no	8888	yes	2
Shamva	426	1443	2443	-17.3368	31.5055	41	wra	o__level	married_monogamy	1	6	8888	Not Accepted	Not Accepted	Accepted	Not Accepted	Not Accepted	Not Accepted	Not Accepted	yes	zwl1000_5000	zwl1000_5000	8888	Not Accepted	Accepted	Not Accepted	Not Accepted	Not Accepted	Not Accepted	Not Accepted	8888	Not Accepted	Accepted	Not Accepted	Not Accepted	Not Accepted	Not Accepted	Not Accepted	Not Accepted	2	0	0	3	0	6	no	8888	yes	2
Shamva	427	1446	2446	-17.3228	31.5111	43	wra	o__level	married_monogamy	0	9	8888	Not Accepted	Not Accepted	Accepted	Not Accepted	Not Accepted	Not Accepted	Not Accepted	yes	zwl12000_21000	zwl5100_11000	8888	Not Accepted	Not Accepted	Not Accepted	Not Accepted	Not Accepted	Not Accepted	Accepted	8888	Not Accepted	Accepted	Accepted	Not Accepted	Accepted	Accepted	Not Accepted	Not Accepted	15	0	0	6	0	37	yes	Turkeys	yes	5
Shamva	428	1328	2428	-17.3164	31.5097	27	wra	o__level	married_monogamy	3	7	8888	Not Accepted	Accepted	Not Accepted	Not Accepted	Not Accepted	Not Accepted	Not Accepted	yes	zwl1000_5000	zwl1000_5000	8888	Not Accepted	Not Accepted	Not Accepted	Not Accepted	Not Accepted	Not Accepted	Accepted	8888	Not Accepted	Accepted	Not Accepted	Not Accepted	Not Accepted	Not Accepted	Not Accepted	Not Accepted	0	0	0	0	0	0	no	8888	yes	2
Shamva	429	1434	2434	-17.2919	31.5751	23	wra	o__level	married_monogamy	2	4	8888	Not Accepted	Accepted	Not Accepted	Not Accepted	Not Accepted	Not Accepted	Not Accepted	yes	zwl1000_5000	zwl1000_5000	8888	Not Accepted	Not Accepted	Not Accepted	Not Accepted	Not Accepted	Not Accepted	Accepted	8888	Not Accepted	Accepted	Accepted	Not Accepted	Not Accepted	Not Accepted	Not Accepted	Not Accepted	0	0	0	0	0	0	no	8888	no	8888
Shamva	430	1427	2427	-17.292	31.577	38	wra	primary	married_monogamy	1	8	8888	Not Accepted	Accepted	Not Accepted	Not Accepted	Not Accepted	Not Accepted	Not Accepted	yes	zwl1000_5000	zwl1000_5000	8888	Not Accepted	Accepted	Accepted	Not Accepted	Not Accepted	Accepted	Not Accepted	8888	Not Accepted	Accepted	Not Accepted	Not Accepted	Not Accepted	Not Accepted	Not Accepted	Not Accepted	5	2	0	6	0	0	no	8888	no	8888
Shamva	431	1447	8888	-17.2912	31.5777	38	wra	o__level	married_monogamy	2	6	8888	Not Accepted	Not Accepted	Accepted	Not Accepted	Not Accepted	Not Accepted	Accepted	yes	zwl1000_5000	zwl1000_5000	8888	Not Accepted	Not Accepted	Not Accepted	Not Accepted	Not Accepted	Not Accepted	Accepted	8888	Not Accepted	Accepted	Not Accepted	Not Accepted	Not Accepted	Not Accepted	Not Accepted	Not Accepted	0	0	0	2	0	10	no	8888	no	8888
Shamva	432	1422	8888	-17.2909	31.5767	32	wra	primary	married_monogamy	2	6	8888	Not Accepted	Accepted	Accepted	Not Accepted	Not Accepted	Not Accepted	Not Accepted	yes	zwl1000_5000	zwl1000_5000	8888	Not Accepted	Not Accepted	Not Accepted	Not Accepted	Not Accepted	Not Accepted	Accepted	8888	Not Accepted	Accepted	Not Accepted	Not Accepted	Not Accepted	Not Accepted	Not Accepted	Not Accepted	0	0	0	0	0	0	no	8888	yes	1
Shamva	433	1429	2429	-17.2984	31.5631	23	wra	primary	married_monogamy	1	4	8888	Not Accepted	Not Accepted	Not Accepted	Not Accepted	Accepted	Not Accepted	Not Accepted	yes	_zwl22000	zwl12000_21000	8888	Not Accepted	Accepted	Accepted	Not Accepted	Not Accepted	Not Accepted	Not Accepted	8888	Not Accepted	Accepted	Not Accepted	Not Accepted	Accepted	Not Accepted	Not Accepted	Not Accepted	1	3	0	20	0	40	no	8888	no	8888
Shamva	434	1433	2433	-17.2809	31.5827	42	wra	o__level	married_monogamy	1	4	8888	Not Accepted	Accepted	Accepted	Not Accepted	Accepted	Not Accepted	Not Accepted	yes	zwl1000_5000	zwl1000_5000	8888	Not Accepted	Accepted	Not Accepted	Not Accepted	Not Accepted	Not Accepted	Not Accepted	8888	Not Accepted	Accepted	Not Accepted	Not Accepted	Accepted	Not Accepted	Not Accepted	Not Accepted	0	0	0	6	0	4	no	8888	no	8888
Shamva	435	1439	8888	-17.2912	31.576	21	wra	o__level	married_monogamy	1	6	8888	Not Accepted	Not Accepted	Accepted	Not Accepted	Not Accepted	Not Accepted	Not Accepted	yes	zwl1000_5000	zwl1000_5000	8888	Accepted	Accepted	Not Accepted	Not Accepted	Not Accepted	Not Accepted	Not Accepted	8888	Not Accepted	Accepted	Not Accepted	Not Accepted	Accepted	Accepted	Not Accepted	Not Accepted	1	1	0	4	0	8	no	8888	yes	5
Shamva	436	1450	2450	-17.2977	31.5631	20	wra	o__level	married_polygamy	2	4	8888	Not Accepted	Not Accepted	Accepted	Not Accepted	Not Accepted	Not Accepted	Not Accepted	yes	zwl1000_5000	zwl1000_5000	8888	Not Accepted	Not Accepted	Not Accepted	Not Accepted	Not Accepted	Not Accepted	Accepted	8888	Not Accepted	Accepted	Not Accepted	Not Accepted	Not Accepted	Not Accepted	Not Accepted	Not Accepted	0	0	0	0	0	0	no	8888	yes	4
Shamva	437	1463	2463	-17.2863	31.5753	23	wra	o__level	separated_divorced	1	8	8888	Not Accepted	Accepted	Not Accepted	Not Accepted	Not Accepted	Not Accepted	Not Accepted	no	zwl5100_11000	zwl1000_5000	8888	Not Accepted	Not Accepted	Not Accepted	Not Accepted	Not Accepted	Not Accepted	Accepted	8888	Not Accepted	Not Accepted	Accepted	Not Accepted	Accepted	Accepted	Not Accepted	Not Accepted	2	0	0	5	0	3	no	8888	yes	5
Shamva	438	1451	2451	-17.2911	31.5795	29	wra	o__level	married_monogamy	2	5	8888	Not Accepted	Not Accepted	Accepted	Not Accepted	Not Accepted	Not Accepted	Not Accepted	yes	zwl1000_5000	zwl1000_5000	8888	Not Accepted	Accepted	Accepted	Not Accepted	Not Accepted	Not Accepted	Not Accepted	8888	Not Accepted	Accepted	Not Accepted	Not Accepted	Not Accepted	Not Accepted	Not Accepted	Not Accepted	0	1	0	0	0	0	no	8888	yes	8
Shamva	439	1460	2460	-17.3209	31.5228	28	wra	primary	married_polygamy	1	4	8888	Not Accepted	Not Accepted	Accepted	Not Accepted	Not Accepted	Not Accepted	Not Accepted	yes	zwl1000_5000	zwl1000_5000	8888	Not Accepted	Accepted	Accepted	Not Accepted	Not Accepted	Not Accepted	Not Accepted	8888	Not Accepted	Accepted	Not Accepted	Not Accepted	Accepted	Not Accepted	Not Accepted	Not Accepted	0	0	0	0	0	5	no	8888	no	8888
Shamva	440	1455	2455	-17.3216	31.5216	29	wra	o__level	married_monogamy	2	6	8888	Not Accepted	Not Accepted	Accepted	Not Accepted	Not Accepted	Not Accepted	Not Accepted	yes	_zwl22000	zwl1000_5000	8888	Accepted	Accepted	Not Accepted	Not Accepted	Not Accepted	Not Accepted	Not Accepted	8888	Not Accepted	Accepted	Accepted	Not Accepted	Not Accepted	Not Accepted	Not Accepted	Not Accepted	0	0	0	0	0	10	no	8888	no	8888
Shamva	441	1461	2461	-17.3212	31.5219	19	wra	o__level	married_monogamy	1	3	8888	Not Accepted	Not Accepted	Not Accepted	Not Accepted	Accepted	Not Accepted	Not Accepted	yes	zwl1000_5000	zwl1000_5000	8888	Not Accepted	Accepted	Not Accepted	Not Accepted	Not Accepted	Not Accepted	Not Accepted	8888	Not Accepted	Accepted	Not Accepted	Not Accepted	Accepted	Not Accepted	Not Accepted	Not Accepted	0	0	0	0	0	20	no	8888	no	8888
Shamva	442	1454	8888	-17.3259	31.5183	19	wra	o__level	separated_divorced	1	4	8888	Not Accepted	Not Accepted	Accepted	Not Accepted	Not Accepted	Not Accepted	Not Accepted	yes	zwl1000_5000	zwl1000_5000	8888	Not Accepted	Not Accepted	Not Accepted	Not Accepted	Not Accepted	Not Accepted	Accepted	8888	Accepted	Accepted	Not Accepted	Not Accepted	Accepted	Not Accepted	Not Accepted	Not Accepted	2	2	0	0	0	25	no	8888	yes	17
Shamva	443	1458	2458	-17.3187	31.5443	36	wra	o__level	married_monogamy	1	4	8888	Not Accepted	Accepted	Not Accepted	Not Accepted	Not Accepted	Not Accepted	Not Accepted	yes	zwl12000_21000	zwl1000_5000	8888	Not Accepted	Accepted	Not Accepted	Not Accepted	Not Accepted	Not Accepted	Not Accepted	8888	Not Accepted	Accepted	Not Accepted	Not Accepted	Not Accepted	Not Accepted	Not Accepted	Not Accepted	0	0	0	0	0	12	yes	Turkeys	yes	99
Shamva	444	1466	2466	-17.312	31.5376	34	wra	o__level	married_monogamy	1	5	8888	Not Accepted	Not Accepted	Accepted	Not Accepted	Not Accepted	Not Accepted	Not Accepted	yes	zwl1000_5000	zwl1000_5000	8888	Not Accepted	Not Accepted	Not Accepted	Not Accepted	Not Accepted	Not Accepted	Accepted	8888	Not Accepted	Accepted	Not Accepted	Not Accepted	Accepted	Not Accepted	Not Accepted	Not Accepted	1	0	0	0	0	20	no	8888	yes	4
Shamva	445	1470	8888	-17.266	31.6206	35	wra	o__level	married_monogamy	2	7	8888	Not Accepted	Not Accepted	Not Accepted	Not Accepted	Not Accepted	Not Accepted	Accepted	yes	zwl5100_11000	zwl1000_5000	8888	Not Accepted	Not Accepted	Not Accepted	Not Accepted	Not Accepted	Not Accepted	Accepted	8888	Not Accepted	Accepted	Not Accepted	Not Accepted	Not Accepted	Not Accepted	Not Accepted	Not Accepted	0	0	0	0	0	15	no	8888	yes	99
Shamva	446	1452	2452	-17.3172	31.5161	41	wra	primary	married_monogamy	1	7	8888	Not Accepted	Accepted	Not Accepted	Not Accepted	Not Accepted	Not Accepted	Not Accepted	yes	zwl1000_5000	zwl1000_5000	8888	Not Accepted	Not Accepted	Not Accepted	Not Accepted	Not Accepted	Not Accepted	Accepted	8888	Not Accepted	Accepted	Not Accepted	Not Accepted	Not Accepted	Not Accepted	Not Accepted	Not Accepted	0	0	0	0	0	10	no	8888	no	8888
Shamva	447	1468	8888	-17.3275	31.5107	28	wra	primary	married_monogamy	1	5	8888	Not Accepted	Accepted	Not Accepted	Not Accepted	Not Accepted	Not Accepted	Not Accepted	yes	zwl1000_5000	zwl1000_5000	8888	Not Accepted	Not Accepted	Not Accepted	Not Accepted	Not Accepted	Not Accepted	Accepted	8888	Not Accepted	Accepted	Not Accepted	Not Accepted	Not Accepted	Not Accepted	Not Accepted	Not Accepted	0	0	0	0	0	7	yes	Guine fowl	yes	99
Shamva	448	1420	8888	-17.3258	31.511	34	wra	primary	married_monogamy	1	8	8888	Not Accepted	Accepted	Accepted	Not Accepted	Not Accepted	Not Accepted	Not Accepted	yes	zwl1000_5000	zwl1000_5000	8888	Not Accepted	Not Accepted	Not Accepted	Not Accepted	Not Accepted	Not Accepted	Accepted	8888	Not Accepted	Accepted	Not Accepted	Not Accepted	Accepted	Not Accepted	Not Accepted	Not Accepted	0	0	0	2	0	3	no	8888	yes	2
Shamva	449	1419	2419	-17.1662	31.6424	30	guardian_of_chi	o__level	married_monogamy	1	4	8888	Accepted	Accepted	Not Accepted	Not Accepted	Not Accepted	Not Accepted	Not Accepted	yes	zwl1000_5000	zwl1000_5000	8888	Not Accepted	Accepted	Accepted	Not Accepted	Not Accepted	Not Accepted	Not Accepted	8888	Not Accepted	Accepted	Not Accepted	Not Accepted	Not Accepted	Not Accepted	Not Accepted	Not Accepted	0	0	2	2	0	5	no	8888	yes	99
Shamva	450	1435	2435	-17.1625	31.6454	33	wra	primary	married_monogamy	1	6	8888	Not Accepted	Not Accepted	Accepted	Not Accepted	Accepted	Not Accepted	Not Accepted	yes	zwl1000_5000	zwl1000_5000	8888	Not Accepted	Not Accepted	Not Accepted	Not Accepted	Not Accepted	Not Accepted	Accepted	8888	Not Accepted	Accepted	Not Accepted	Not Accepted	Not Accepted	Not Accepted	Not Accepted	Not Accepted	0	0	0	0	0	15	no	8888	yes	1
Shamva	451	1438	2438	-17.1615	31.6423	47	wra	o__level	married_monogamy	1	8	8888	Accepted	Not Accepted	Not Accepted	Not Accepted	Not Accepted	Not Accepted	Not Accepted	yes	_zwl22000	zwl1000_5000	8888	Not Accepted	Accepted	Accepted	Not Accepted	Not Accepted	Not Accepted	Not Accepted	8888	Not Accepted	Accepted	Not Accepted	Not Accepted	Accepted	Not Accepted	Not Accepted	Not Accepted	0	2	0	0	0	15	no	8888	yes	2
Shamva	452	1445	8888	-17.1362	31.6526	17	wra	o__level	single__never_married	1	8	8888	Not Accepted	Accepted	Not Accepted	Not Accepted	Not Accepted	Not Accepted	Not Accepted	yes	zwl12000_21000	zwl1000_5000	8888	Not Accepted	Accepted	Accepted	Not Accepted	Not Accepted	Not Accepted	Not Accepted	8888	Accepted	Accepted	Not Accepted	Not Accepted	Not Accepted	Not Accepted	Not Accepted	Not Accepted	0	0	0	15	0	7	yes	Turkeys	no	8888
Shamva	453	1448	2448	-17.1294	31.6558	21	wra	o__level	married_monogamy	1	4	8888	Accepted	Not Accepted	Not Accepted	Not Accepted	Not Accepted	Not Accepted	Not Accepted	yes	_zwl22000	zwl5100_11000	8888	Not Accepted	Accepted	Accepted	Not Accepted	Accepted	Accepted	Not Accepted	8888	Not Accepted	Accepted	Not Accepted	Accepted	Not Accepted	Accepted	Not Accepted	Not Accepted	0	0	0	0	0	0	no	8888	yes	1
Shamva	454	1453	2453	-17.1454	31.6537	31	wra	o__level	married_monogamy	1	5	8888	Not Accepted	Not Accepted	Accepted	Not Accepted	Not Accepted	Not Accepted	Not Accepted	yes	zwl12000_21000	zwl5100_11000	8888	Not Accepted	Accepted	Not Accepted	Not Accepted	Not Accepted	Not Accepted	Not Accepted	8888	Not Accepted	Accepted	Not Accepted	Not Accepted	Accepted	Not Accepted	Not Accepted	Not Accepted	0	0	0	3	0	2	no	8888	yes	2
Shamva	455	1459	2459	-17.1472	31.6542	41	wra	o__level	married_monogamy	1	7	8888	Not Accepted	Not Accepted	Not Accepted	Not Accepted	Not Accepted	Not Accepted	Accepted	yes	zwl5100_11000	zwl5100_11000	8888	Not Accepted	Not Accepted	Not Accepted	Not Accepted	Not Accepted	Not Accepted	Accepted	8888	Not Accepted	Accepted	Not Accepted	Not Accepted	Not Accepted	Not Accepted	Not Accepted	Not Accepted	1	0	0	1	0	5	no	8888	yes	0.1
Shamva	456	1467	2467	-17.147	31.6528	43	wra	o__level	married_monogamy	1	4	8888	Not Accepted	Accepted	Not Accepted	Not Accepted	Not Accepted	Not Accepted	Not Accepted	yes	zwl5100_11000	zwl1000_5000	8888	Not Accepted	Accepted	Not Accepted	Not Accepted	Not Accepted	Not Accepted	Not Accepted	8888	Not Accepted	Accepted	Not Accepted	Not Accepted	Not Accepted	Not Accepted	Not Accepted	Not Accepted	2	0	0	2	0	15	no	8888	yes	6
Shamva	457	1449	2449	-17.1455	31.6505	30	wra	primary	married_monogamy	2	6	8888	Not Accepted	Accepted	Not Accepted	Not Accepted	Not Accepted	Not Accepted	Not Accepted	yes	zwl1000_5000	zwl1000_5000	8888	Not Accepted	Accepted	Not Accepted	Not Accepted	Not Accepted	Not Accepted	Not Accepted	8888	Not Accepted	Accepted	Not Accepted	Not Accepted	Not Accepted	Not Accepted	Not Accepted	Not Accepted	0	0	0	0	0	3	no	8888	yes	0.1
Shamva	458	1457	2457	-17.1484	31.6524	40	wra	primary	married_monogamy	1	5	8888	Not Accepted	Not Accepted	Accepted	Not Accepted	Not Accepted	Not Accepted	Not Accepted	yes	zwl5100_11000	zwl1000_5000	8888	Not Accepted	Accepted	Not Accepted	Not Accepted	Not Accepted	Not Accepted	Not Accepted	8888	Not Accepted	Accepted	Accepted	Not Accepted	Accepted	Not Accepted	Not Accepted	Not Accepted	2	0	0	2	0	10	no	8888	yes	2
Shamva	459	1464	2464	-16.8576	31.504	31	wra	o__level	married_monogamy	1	4	8888	Not Accepted	Accepted	Not Accepted	Not Accepted	Not Accepted	Not Accepted	Not Accepted	yes	zwl1000_5000	zwl1000_5000	8888	Not Accepted	Accepted	Not Accepted	Not Accepted	Not Accepted	Not Accepted	Not Accepted	8888	Accepted	Accepted	Not Accepted	Not Accepted	Not Accepted	Not Accepted	Not Accepted	Not Accepted	0	0	0	2	0	10	no	8888	yes	1
Shamva	460	1469	2469	-16.8573	31.4999	44	wra	primary	married_monogamy	1	9	8888	Not Accepted	Not Accepted	Accepted	Not Accepted	Not Accepted	Not Accepted	Not Accepted	yes	zwl5100_11000	zwl1000_5000	8888	Not Accepted	Not Accepted	Not Accepted	Not Accepted	Not Accepted	Not Accepted	Accepted	8888	Not Accepted	Accepted	Accepted	Not Accepted	Not Accepted	Not Accepted	Not Accepted	Not Accepted	0	0	0	5	0	15	no	8888	yes	2
Shamva	461	8888	2456	-16.8556	31.4982	31	wra	o__level	married_monogamy	1	6	8888	Not Accepted	Not Accepted	Accepted	Not Accepted	Not Accepted	Not Accepted	Not Accepted	yes	zwl1000_5000	zwl1000_5000	8888	Not Accepted	Accepted	Not Accepted	Not Accepted	Not Accepted	Not Accepted	Not Accepted	8888	Not Accepted	Accepted	Not Accepted	Not Accepted	Accepted	Not Accepted	Not Accepted	Not Accepted	0	0	0	1	0	5	no	8888	yes	1
Shamva	462	1465	2465	-16.8621	31.4988	40	wra	primary	married_monogamy	1	7	8888	Not Accepted	Accepted	Not Accepted	Not Accepted	Not Accepted	Not Accepted	Not Accepted	yes	zwl1000_5000	zwl1000_5000	8888	Not Accepted	Not Accepted	Not Accepted	Not Accepted	Not Accepted	Not Accepted	Accepted	8888	Not Accepted	Accepted	Not Accepted	Not Accepted	Not Accepted	Not Accepted	Not Accepted	Not Accepted	0	0	0	0	0	11	no	8888	yes	0.1
Shamva	463	1483	2483	-16.8862	31.5079	32	wra	primary	married_monogamy	2	7	8888	Not Accepted	Not Accepted	Not Accepted	Not Accepted	Not Accepted	Not Accepted	Accepted	yes	zwl5100_11000	zwl5100_11000	8888	Not Accepted	Not Accepted	Not Accepted	Not Accepted	Not Accepted	Not Accepted	Accepted	8888	Not Accepted	Accepted	Not Accepted	Not Accepted	Not Accepted	Not Accepted	Not Accepted	Not Accepted	0	0	0	0	0	0	no	8888	no	8888
Shamva	464	1495	2485	-16.8874	31.5089	36	wra	primary	married_monogamy	1	6	8888	Not Accepted	Accepted	Not Accepted	Not Accepted	Not Accepted	Not Accepted	Not Accepted	yes	zwl1000_5000	zwl1000_5000	8888	Not Accepted	Not Accepted	Not Accepted	Not Accepted	Not Accepted	Not Accepted	Accepted	8888	Not Accepted	Accepted	Not Accepted	Not Accepted	Not Accepted	Not Accepted	Not Accepted	Not Accepted	0	0	0	0	0	0	no	8888	yes	0.1
Shamva	465	1489	2489	-16.8876	31.5092	37	wra	o__level	married_monogamy	1	5	8888	Not Accepted	Accepted	Not Accepted	Not Accepted	Not Accepted	Not Accepted	Not Accepted	yes	zwl12000_21000	zwl12000_21000	8888	Accepted	Accepted	Accepted	Not Accepted	Not Accepted	Accepted	Not Accepted	8888	Not Accepted	Accepted	Not Accepted	Not Accepted	Not Accepted	Not Accepted	Not Accepted	Not Accepted	1	0	0	0	0	0	no	8888	no	8888
Shamva	466	1493	2493	-16.8859	31.5101	24	wra	o__level	married_polygamy	1	7	8888	Not Accepted	Not Accepted	Accepted	Not Accepted	Not Accepted	Not Accepted	Not Accepted	yes	zwl12000_21000	zwl12000_21000	8888	Not Accepted	Not Accepted	Accepted	Not Accepted	Not Accepted	Not Accepted	Not Accepted	8888	Accepted	Accepted	Not Accepted	Accepted	Accepted	Accepted	Not Accepted	Not Accepted	3	2	0	0	0	10	no	8888	yes	4
Shamva	467	1504	2504	-16.8888	31.512	23	guardian_of_chi	o__level	married_polygamy	1	3	8888	Not Accepted	Accepted	Not Accepted	Not Accepted	Not Accepted	Not Accepted	Not Accepted	yes	zwl1000_5000	zwl1000_5000	8888	Accepted	Not Accepted	Accepted	Not Accepted	Not Accepted	Accepted	Not Accepted	8888	Not Accepted	Accepted	Not Accepted	Not Accepted	Not Accepted	Not Accepted	Not Accepted	Not Accepted	0	0	0	0	0	0	no	8888	no	8888
Shamva	468	1514	2514	-16.8884	31.513	38	wra	o__level	married_monogamy	1	4	8888	Accepted	Accepted	Not Accepted	Not Accepted	Not Accepted	Not Accepted	Not Accepted	yes	_zwl22000	zwl5100_11000	8888	Not Accepted	Not Accepted	Accepted	Not Accepted	Not Accepted	Accepted	Not Accepted	8888	Not Accepted	Accepted	Not Accepted	Not Accepted	Not Accepted	Not Accepted	Not Accepted	Not Accepted	0	0	0	0	0	7	no	8888	no	8888
Shamva	469	1516	2516	-17.3556	31.5141	48	wra	o__level	separated_divorced	2	4	8888	Not Accepted	Accepted	Not Accepted	Not Accepted	Not Accepted	Not Accepted	Not Accepted	yes	zwl5100_11000	zwl1000_5000	8888	Accepted	Accepted	Accepted	Not Accepted	Not Accepted	Accepted	Not Accepted	8888	Not Accepted	Accepted	Not Accepted	Not Accepted	Not Accepted	Not Accepted	Not Accepted	Not Accepted	0	0	0	0	0	0	no	8888	no	8888
Shamva	470	1532	2532	-17.3562	31.526	23	wra	o__level	married_monogamy	1	3	8888	Not Accepted	Accepted	Not Accepted	Not Accepted	Not Accepted	Not Accepted	Not Accepted	no	zwl1000_5000	zwl1000_5000	8888	Not Accepted	Not Accepted	Not Accepted	Not Accepted	Not Accepted	Not Accepted	Accepted	8888	Not Accepted	Not Accepted	Not Accepted	Not Accepted	Not Accepted	Not Accepted	Not Accepted	Accepted	0	0	0	0	0	3	no	8888	yes	1
Shamva	471	1481	2481	-17.3541	31.5215	33	wra	primary	married_monogamy	2	6	8888	Not Accepted	Not Accepted	Not Accepted	Not Accepted	Accepted	Not Accepted	Not Accepted	yes	_zwl1000	_zwl1000	8888	Not Accepted	Not Accepted	Not Accepted	Not Accepted	Not Accepted	Not Accepted	Accepted	8888	Not Accepted	Accepted	Accepted	Not Accepted	Not Accepted	Not Accepted	Not Accepted	Not Accepted	0	0	0	0	0	15	no	8888	no	8888
Shamva	472	1487	2487	-17.3549	31.5203	39	wra	o__level	married_monogamy	1	5	8888	Not Accepted	Not Accepted	Accepted	Not Accepted	Not Accepted	Not Accepted	Accepted	yes	zwl1000_5000	zwl1000_5000	8888	Not Accepted	Not Accepted	Not Accepted	Not Accepted	Not Accepted	Not Accepted	Accepted	8888	Not Accepted	Accepted	Not Accepted	Not Accepted	Not Accepted	Not Accepted	Not Accepted	Not Accepted	0	0	0	0	0	8	no	8888	yes	1
Shamva	473	1494	2494	-17.3544	31.519	42	wra	o__level	married_polygamy	1	7	8888	Not Accepted	Not Accepted	Accepted	Not Accepted	Accepted	Not Accepted	Not Accepted	no	_zwl22000	zwl1000_5000	8888	Not Accepted	Accepted	Not Accepted	Not Accepted	Not Accepted	Not Accepted	Not Accepted	8888	Not Accepted	Not Accepted	Not Accepted	Not Accepted	Accepted	Not Accepted	Not Accepted	Not Accepted	4	5	0	2	0	22	no	8888	yes	4
Shamva	474	1507	2507	-17.3535	31.5186	49	wra	o__level	separated_divorced	2	6	8888	Not Accepted	Not Accepted	Accepted	Not Accepted	Accepted	Not Accepted	Accepted	yes	_zwl1000	_zwl1000	8888	Not Accepted	Not Accepted	Not Accepted	Not Accepted	Not Accepted	Not Accepted	Accepted	8888	Not Accepted	Accepted	Not Accepted	Not Accepted	Not Accepted	Not Accepted	Not Accepted	Not Accepted	0	0	0	1	0	8	no	8888	yes	2
Shamva	475	1513	2513	-17.3535	31.5196	43	wra	o__level	married_polygamy	1	5	8888	Not Accepted	Not Accepted	Accepted	Not Accepted	Not Accepted	Not Accepted	Not Accepted	yes	_zwl1000	_zwl1000	8888	Not Accepted	Not Accepted	Not Accepted	Not Accepted	Not Accepted	Not Accepted	Accepted	8888	Not Accepted	Accepted	Not Accepted	Accepted	Accepted	Accepted	Not Accepted	Not Accepted	2	0	0	0	0	3	no	8888	yes	1
Shamva	476	1526	2526	-17.3745	31.523	80	guardian_of_chi	none	widowed	2	8	8888	Not Accepted	Not Accepted	Not Accepted	Not Accepted	Not Accepted	Not Accepted	Accepted	yes	zwl1000_5000	zwl1000_5000	8888	Not Accepted	Accepted	Not Accepted	Not Accepted	Not Accepted	Not Accepted	Not Accepted	8888	Accepted	Accepted	Not Accepted	Not Accepted	Not Accepted	Not Accepted	Not Accepted	Not Accepted	0	0	0	1	0	1	no	8888	yes	2
Shamva	477	1528	2528	-17.3507	31.5204	60	guardian_of_chi	none	widowed	1	4	8888	Not Accepted	Not Accepted	Accepted	Not Accepted	Not Accepted	Not Accepted	Accepted	yes	zwl1000_5000	zwl1000_5000	8888	Not Accepted	Not Accepted	Not Accepted	Not Accepted	Not Accepted	Not Accepted	Accepted	8888	Not Accepted	Accepted	Not Accepted	Not Accepted	Not Accepted	Not Accepted	Not Accepted	Not Accepted	3	0	0	0	0	0	no	8888	yes	99
Shamva	478	1533	2533	-17.3504	31.5202	57	guardian_of_chi	primary	widowed	1	6	8888	Not Accepted	Not Accepted	Not Accepted	Not Accepted	Accepted	Not Accepted	Not Accepted	yes	_zwl1000	_zwl1000	8888	Not Accepted	Accepted	Not Accepted	Not Accepted	Not Accepted	Not Accepted	Not Accepted	8888	Not Accepted	Accepted	Not Accepted	Not Accepted	Accepted	Not Accepted	Not Accepted	Not Accepted	2	0	0	3	0	13	yes	Turkey rockrabbits	yes	1.5
Shamva	479	1471	2471	-17.2993	31.561	33	wra	o__level	married_monogamy	1	5	8888	Not Accepted	Accepted	Accepted	Not Accepted	Not Accepted	Not Accepted	Not Accepted	yes	zwl1000_5000	zwl1000_5000	8888	Not Accepted	Accepted	Accepted	Not Accepted	Accepted	Not Accepted	Not Accepted	8888	Accepted	Accepted	Not Accepted	Not Accepted	Not Accepted	Not Accepted	Not Accepted	Not Accepted	0	0	0	0	0	19	no	8888	yes	99
Shamva	480	1496	2496	-17.2997	31.5609	39	wra	o__level	married_monogamy	1	6	8888	Not Accepted	Accepted	Not Accepted	Not Accepted	Not Accepted	Not Accepted	Not Accepted	yes	zwl1000_5000	zwl1000_5000	8888	Not Accepted	Accepted	Not Accepted	Not Accepted	Not Accepted	Not Accepted	Not Accepted	8888	Not Accepted	Accepted	Not Accepted	Not Accepted	Not Accepted	Not Accepted	Not Accepted	Not Accepted	0	0	0	0	0	5	no	8888	no	8888
Shamva	481	1523	2523	-17.2999	31.5618	36	wra	o__level	married_monogamy	1	6	8888	Not Accepted	Not Accepted	Accepted	Not Accepted	Not Accepted	Not Accepted	Not Accepted	yes	zwl1000_5000	zwl1000_5000	8888	Not Accepted	Accepted	Not Accepted	Not Accepted	Not Accepted	Not Accepted	Not Accepted	8888	Not Accepted	Accepted	Accepted	Not Accepted	Not Accepted	Not Accepted	Not Accepted	Not Accepted	0	0	0	2	0	10	8888	8888	yes	5
Shamva	482	1531	2531	-17.2986	31.5636	35	wra	o__level	separated_divorced	1	4	8888	Not Accepted	Accepted	Not Accepted	Not Accepted	Not Accepted	Not Accepted	Not Accepted	yes	zwl12000_21000	zwl1000_5000	8888	Accepted	Not Accepted	Not Accepted	Not Accepted	Not Accepted	Not Accepted	Not Accepted	8888	Not Accepted	Accepted	Not Accepted	Not Accepted	Not Accepted	Not Accepted	Not Accepted	Not Accepted	0	0	0	0	0	4	no	8888	no	8888
Shamva	483	1482	2482	-17.2991	31.5638	23	wra	primary	married_monogamy	1	4	8888	Accepted	Not Accepted	Not Accepted	Not Accepted	Not Accepted	Not Accepted	Not Accepted	yes	zwl5100_11000	zwl1000_5000	8888	Not Accepted	Accepted	Accepted	Not Accepted	Not Accepted	Not Accepted	Not Accepted	8888	Not Accepted	Accepted	Accepted	Not Accepted	Not Accepted	Not Accepted	Not Accepted	Not Accepted	0	0	0	0	0	0	no	8888	no	8888
Shamva	484	1486	2486	-17.2934	31.5637	32	wra	primary	married_monogamy	1	6	8888	Not Accepted	Not Accepted	Not Accepted	Not Accepted	Not Accepted	Not Accepted	Accepted	yes	zwl1000_5000	zwl1000_5000	8888	Not Accepted	Not Accepted	Not Accepted	Not Accepted	Not Accepted	Not Accepted	Accepted	8888	Not Accepted	Accepted	Not Accepted	Not Accepted	Not Accepted	Not Accepted	Not Accepted	Not Accepted	0	0	0	0	0	0	no	8888	no	8888
Shamva	485	1490	2490	-17.2923	31.5656	21	wra	o__level	married_monogamy	2	4	8888	Not Accepted	Not Accepted	Not Accepted	Not Accepted	Not Accepted	Not Accepted	Accepted	no	zwl1000_5000	zwl1000_5000	8888	Not Accepted	Accepted	Not Accepted	Not Accepted	Not Accepted	Not Accepted	Not Accepted	8888	Not Accepted	Not Accepted	Not Accepted	Not Accepted	Not Accepted	Not Accepted	Not Accepted	Accepted	0	0	0	0	0	0	no	8888	no	8888
Shamva	486	1492	2492	-17.2952	31.5651	26	wra	o__level	married_monogamy	2	4	8888	Not Accepted	Accepted	Not Accepted	Not Accepted	Accepted	Not Accepted	Not Accepted	no	zwl1000_5000	zwl1000_5000	8888	Not Accepted	Not Accepted	Not Accepted	Not Accepted	Not Accepted	Not Accepted	Accepted	8888	Not Accepted	Not Accepted	Not Accepted	Not Accepted	Not Accepted	Not Accepted	Not Accepted	Accepted	0	0	0	0	0	0	no	8888	no	8888
Shamva	487	1509	2509	-17.297	31.5645	42	wra	primary	married_monogamy	2	8	8888	Not Accepted	Not Accepted	Not Accepted	Not Accepted	Not Accepted	Not Accepted	Accepted	yes	_zwl22000	zwl1000_5000	8888	Not Accepted	Not Accepted	Not Accepted	Not Accepted	Not Accepted	Not Accepted	Accepted	8888	Not Accepted	Accepted	Not Accepted	Not Accepted	Not Accepted	Not Accepted	Not Accepted	Not Accepted	0	0	0	0	0	20	no	8888	no	8888
Shamva	488	8888	2519	-17.2984	31.5677	39	wra	primary	married_monogamy	2	7	8888	Not Accepted	Accepted	Not Accepted	Not Accepted	Not Accepted	Not Accepted	Not Accepted	yes	zwl5100_11000	zwl1000_5000	8888	Not Accepted	Accepted	Accepted	Not Accepted	Not Accepted	Not Accepted	Not Accepted	8888	Not Accepted	Accepted	Not Accepted	Not Accepted	Not Accepted	Not Accepted	Not Accepted	Not Accepted	0	0	0	0	0	6	no	8888	no	8888
Shamva	489	1521	1521	-17.282	31.5766	25	wra	primary	married_monogamy	2	6	8888	Not Accepted	Not Accepted	Not Accepted	Not Accepted	Not Accepted	Not Accepted	Accepted	no	zwl1000_5000	zwl1000_5000	8888	Not Accepted	Accepted	Not Accepted	Not Accepted	Not Accepted	Not Accepted	Not Accepted	8888	Accepted	Not Accepted	Not Accepted	Not Accepted	Not Accepted	Not Accepted	Not Accepted	Not Accepted	0	0	0	0	0	0	no	8888	no	8888
Shamva	490	8888	2491	-17.2825	31.5763	21	wra	o__level	married_monogamy	1	3	8888	Not Accepted	Not Accepted	Not Accepted	Not Accepted	Accepted	Not Accepted	Not Accepted	yes	zwl5100_11000	zwl1000_5000	8888	Not Accepted	Not Accepted	Not Accepted	Not Accepted	Not Accepted	Not Accepted	Accepted	8888	Accepted	Accepted	Not Accepted	Not Accepted	Accepted	Not Accepted	Not Accepted	Not Accepted	0	0	0	0	0	0	no	8888	no	8888
Shamva	491	1502	2502	-17.2821	31.5747	46	wra	o__level	married_monogamy	1	9	8888	Accepted	Not Accepted	Not Accepted	Not Accepted	Not Accepted	Not Accepted	Not Accepted	yes	zwl1000_5000	zwl1000_5000	8888	Not Accepted	Not Accepted	Not Accepted	Not Accepted	Not Accepted	Not Accepted	Accepted	8888	Not Accepted	Accepted	Accepted	Not Accepted	Not Accepted	Not Accepted	Not Accepted	Not Accepted	0	0	0	0	0	5	yes	"Ducks	no	8888
Shamva	492	1508	2508	-17.2843	31.5775	24	wra	o__level	married_monogamy	0	6	8888	Not Accepted	Accepted	Not Accepted	Not Accepted	Not Accepted	Not Accepted	Not Accepted	yes	zwl1000_5000	zwl1000_5000	8888	Accepted	Accepted	Accepted	Not Accepted	Not Accepted	Accepted	Not Accepted	8888	Accepted	Accepted	Not Accepted	Not Accepted	Not Accepted	Accepted	Not Accepted	Not Accepted	0	0	0	0	0	5	no	8888	no	8888
Shamva	493	1518	8888	-17.2843	31.5778	29	wra	o__level	married_monogamy	1	5	8888	Not Accepted	Accepted	Not Accepted	Not Accepted	Not Accepted	Not Accepted	Not Accepted	yes	zwl1000_5000	zwl1000_5000	8888	Not Accepted	Not Accepted	Not Accepted	Not Accepted	Not Accepted	Not Accepted	Accepted	8888	Not Accepted	Accepted	Not Accepted	Not Accepted	Not Accepted	Not Accepted	Not Accepted	Not Accepted	0	0	0	0	0	3	no	8888	no	8888
Shamva	494	1528	2528	-17.2849	31.5771	34	wra	primary	married_monogamy	1	6	8888	Not Accepted	Accepted	Not Accepted	Not Accepted	Not Accepted	Not Accepted	Not Accepted	yes	zwl1000_5000	zwl1000_5000	8888	Not Accepted	Not Accepted	Not Accepted	Not Accepted	Not Accepted	Not Accepted	Accepted	8888	Not Accepted	Accepted	Not Accepted	Not Accepted	Not Accepted	Not Accepted	Not Accepted	Not Accepted	0	0	0	0	0	0	no	8888	no	8888
Shamva	495	1484	2484	-17.2846	31.5762	22	wra	none	married_monogamy	1	5	8888	Not Accepted	Accepted	Not Accepted	Not Accepted	Not Accepted	Not Accepted	Not Accepted	yes	zwl1000_5000	zwl1000_5000	8888	Not Accepted	Accepted	Not Accepted	Not Accepted	Not Accepted	Not Accepted	Not Accepted	8888	Not Accepted	Accepted	Not Accepted	Not Accepted	Not Accepted	Not Accepted	Not Accepted	Not Accepted	0	0	0	0	0	0	no	8888	no	8888
Shamva	496	1488	2488	-17.2848	31.5761	18	wra	none	married_monogamy	1	3	8888	Not Accepted	Accepted	Not Accepted	Not Accepted	Not Accepted	Not Accepted	Not Accepted	no	zwl1000_5000	zwl1000_5000	8888	Not Accepted	Accepted	Not Accepted	Not Accepted	Not Accepted	Not Accepted	Not Accepted	8888	Not Accepted	Not Accepted	Not Accepted	Not Accepted	Not Accepted	Not Accepted	Not Accepted	Accepted	0	8888	8888	8888	8888	8888	8888	8888	no	8888
Shamva	497	1495	8888	-17.0295	31.3971	39	wra	o__level	married_monogamy	1	5	8888	Accepted	Not Accepted	Not Accepted	Not Accepted	Not Accepted	Not Accepted	Not Accepted	yes	_zwl22000	zwl1000_5000	8888	Accepted	Accepted	Accepted	Not Accepted	Not Accepted	Accepted	Not Accepted	8888	Accepted	Accepted	Not Accepted	Not Accepted	Not Accepted	Not Accepted	Not Accepted	Not Accepted	0	0	0	0	0	0	no	8888	no	8888
Shamva	498	1510	2510	-17.0298	31.3989	27	wra	o__level	married_monogamy	1	4	8888	Not Accepted	Not Accepted	Accepted	Not Accepted	Not Accepted	Not Accepted	Not Accepted	yes	zwl1000_5000	zwl1000_5000	8888	Not Accepted	Not Accepted	Not Accepted	Not Accepted	Not Accepted	Not Accepted	Accepted	8888	Not Accepted	Accepted	Not Accepted	Not Accepted	Not Accepted	Not Accepted	Not Accepted	Not Accepted	0	0	0	1	0	1	no	8888	yes	2
Shamva	499	1503	2503	-17.0369	31.4027	21	wra	o__level	married_monogamy	1	4	8888	Not Accepted	Not Accepted	Accepted	Not Accepted	Not Accepted	Not Accepted	Not Accepted	yes	zwl1000_5000	zwl1000_5000	8888	Accepted	Accepted	Not Accepted	Not Accepted	Not Accepted	Not Accepted	Not Accepted	8888	Not Accepted	Accepted	Accepted	Not Accepted	Accepted	Not Accepted	Not Accepted	Not Accepted	0	0	0	0	0	0	no	8888	yes	5
Shamva	500	1520	8888	-17.0483	31.3959	33	wra	o__level	married_monogamy	2	6	8888	Not Accepted	Not Accepted	Accepted	Not Accepted	Not Accepted	Not Accepted	Not Accepted	yes	zwl12000_21000	zwl5100_11000	8888	Not Accepted	Accepted	Not Accepted	Not Accepted	Not Accepted	Not Accepted	Not Accepted	8888	Not Accepted	Accepted	Not Accepted	Not Accepted	Accepted	Not Accepted	Not Accepted	Not Accepted	0	0	0	1	0	0	yes	Hanga	yes	4
Shamva	501	1473	2473	-17.059	31.4063	22	wra	o__level	married_monogamy	2	4	8888	Not Accepted	Not Accepted	Accepted	Not Accepted	Not Accepted	Not Accepted	Not Accepted	yes	zwl1000_5000	zwl1000_5000	8888	Not Accepted	Not Accepted	Not Accepted	Not Accepted	Not Accepted	Not Accepted	Accepted	8888	Not Accepted	Accepted	Not Accepted	Not Accepted	Not Accepted	Not Accepted	Not Accepted	Not Accepted	2	0	0	3	0	0	no	8888	yes	2
Shamva	502	1475	2475	-17.0413	31.4043	38	wra	o__level	married_monogamy	1	6	8888	Not Accepted	Not Accepted	Accepted	Not Accepted	Not Accepted	Not Accepted	Not Accepted	yes	zwl1000_5000	zwl1000_5000	8888	Not Accepted	Not Accepted	Not Accepted	Not Accepted	Not Accepted	Not Accepted	Accepted	8888	Not Accepted	Accepted	Not Accepted	Not Accepted	Not Accepted	Not Accepted	Not Accepted	Not Accepted	0	0	0	13	0	3	yes	Turkeys	yes	2
Shamva	503	1480	2480	-17.0496	31.4111	26	wra	o__level	married_monogamy	1	4	8888	Not Accepted	Not Accepted	Accepted	Not Accepted	Not Accepted	Not Accepted	Accepted	yes	zwl5100_11000	zwl5100_11000	8888	Not Accepted	Not Accepted	Not Accepted	Not Accepted	Not Accepted	Not Accepted	Accepted	8888	Not Accepted	Accepted	Not Accepted	Not Accepted	Not Accepted	Not Accepted	Not Accepted	Not Accepted	0	0	0	8	0	0	no	8888	yes	1
Shamva	504	8888	2500	-17.0497	31.4052	78	guardian_of_chi	primary	widowed	4	4	8888	Not Accepted	Not Accepted	Accepted	Not Accepted	Not Accepted	Not Accepted	Not Accepted	yes	zwl1000_5000	zwl1000_5000	8888	Not Accepted	Not Accepted	Not Accepted	Not Accepted	Not Accepted	Not Accepted	Accepted	8888	Not Accepted	Accepted	Not Accepted	Not Accepted	Not Accepted	Not Accepted	Not Accepted	Not Accepted	0	0	0	4	0	1	no	8888	yes	0.1
Shamva	505	8888	2501	-17.0569	31.4091	47	wra	o__level	married_monogamy	1	4	8888	Not Accepted	Not Accepted	Accepted	Not Accepted	Not Accepted	Not Accepted	Not Accepted	yes	zwl1000_5000	zwl1000_5000	8888	Not Accepted	Not Accepted	Not Accepted	Not Accepted	Not Accepted	Not Accepted	Accepted	8888	Not Accepted	Accepted	Not Accepted	Not Accepted	Not Accepted	Not Accepted	Not Accepted	Not Accepted	0	0	0	1	0	15	no	8888	yes	2
Shamva	506	1515	2515	-17.044	31.4081	30	wra	o__level	separated_divorced	1	3	8888	Not Accepted	Not Accepted	Not Accepted	Not Accepted	Not Accepted	Not Accepted	Accepted	yes	zwl5100_11000	zwl1000_5000	8888	Not Accepted	Accepted	Accepted	Not Accepted	Not Accepted	Not Accepted	Not Accepted	8888	Not Accepted	Accepted	Not Accepted	Not Accepted	Not Accepted	Not Accepted	Not Accepted	Not Accepted	0	0	0	0	0	4	no	8888	yes	1
Shamva	507	1517	8888	-17.2451	31.5392	32	wra	o__level	married_monogamy	1	6	8888	Not Accepted	Not Accepted	Accepted	Not Accepted	Not Accepted	Not Accepted	Not Accepted	yes	zwl1000_5000	zwl1000_5000	8888	Not Accepted	Accepted	Accepted	Not Accepted	Not Accepted	Not Accepted	Not Accepted	8888	Not Accepted	Accepted	Not Accepted	Not Accepted	Not Accepted	Accepted	Not Accepted	Not Accepted	0	0	0	3	0	15	yes	Turkeys	yes	1.5
Shamva	508	1525	8888	-17.2424	31.5511	26	wra	o__level	married_monogamy	2	7	8888	Not Accepted	Not Accepted	Accepted	Not Accepted	Not Accepted	Not Accepted	Not Accepted	yes	zwl12000_21000	zwl5100_11000	8888	Not Accepted	Accepted	Accepted	Not Accepted	Not Accepted	Not Accepted	Not Accepted	8888	Not Accepted	Accepted	Not Accepted	Not Accepted	Not Accepted	Not Accepted	Not Accepted	Not Accepted	0	0	0	0	0	0	no	8888	yes	3
Shamva	509	8888	2529	-17.2432	31.5578	36	wra	primary	married_polygamy	1	5	8888	Not Accepted	Not Accepted	Accepted	Not Accepted	Not Accepted	Not Accepted	Not Accepted	yes	zwl1000_5000	zwl1000_5000	8888	Not Accepted	Not Accepted	Not Accepted	Not Accepted	Not Accepted	Not Accepted	Accepted	8888	Not Accepted	Accepted	Not Accepted	Not Accepted	Not Accepted	Not Accepted	Not Accepted	Not Accepted	0	0	0	0	0	0	no	8888	yes	0.1
Shamva	510	1474	2474	-17.2437	31.5654	35	wra	primary	married_monogamy	1	6	8888	Accepted	Not Accepted	Not Accepted	Not Accepted	Not Accepted	Not Accepted	Not Accepted	yes	zwl12000_21000	zwl5100_11000	8888	Not Accepted	Accepted	Accepted	Not Accepted	Not Accepted	Not Accepted	Not Accepted	8888	Not Accepted	Accepted	Accepted	Not Accepted	Not Accepted	Not Accepted	Not Accepted	Not Accepted	0	0	0	0	0	4	no	8888	no	8888
Shamva	511	1477	2477	-17.2517	31.5702	36	wra	primary	married_monogamy	1	4	8888	Not Accepted	Not Accepted	Accepted	Not Accepted	Not Accepted	Not Accepted	Not Accepted	yes	zwl5100_11000	zwl5100_11000	8888	Not Accepted	Not Accepted	Not Accepted	Not Accepted	Not Accepted	Not Accepted	Accepted	8888	Not Accepted	Accepted	Not Accepted	Not Accepted	Not Accepted	Not Accepted	Not Accepted	Not Accepted	0	0	0	0	0	0	no	8888	no	8888
Shamva	512	1479	2479	-17.2566	31.5689	26	wra	primary	married_monogamy	1	5	8888	Not Accepted	Accepted	Not Accepted	Not Accepted	Not Accepted	Not Accepted	Not Accepted	yes	zwl5100_11000	zwl5100_11000	8888	Not Accepted	Not Accepted	Not Accepted	Not Accepted	Not Accepted	Not Accepted	Accepted	8888	Not Accepted	Accepted	Not Accepted	Not Accepted	Not Accepted	Not Accepted	Not Accepted	Not Accepted	0	0	0	0	0	5	yes	Ducks	no	8888
Shamva	513	1498	2498	-17.2575	31.5667	26	wra	o__level	married_monogamy	1	4	8888	Accepted	Not Accepted	Not Accepted	Not Accepted	Not Accepted	Not Accepted	Not Accepted	yes	zwl5100_11000	zwl5100_11000	8888	Accepted	Not Accepted	Accepted	Not Accepted	Not Accepted	Not Accepted	Not Accepted	8888	Not Accepted	Accepted	Not Accepted	Not Accepted	Not Accepted	Not Accepted	Not Accepted	Not Accepted	2	2	0	2	0	6	no	8888	yes	0.1
Shamva	514	1505	2505	-17.2586	31.5623	29	wra	o__level	married_monogamy	1	4	8888	Accepted	Not Accepted	Not Accepted	Not Accepted	Not Accepted	Not Accepted	Not Accepted	yes	_zwl22000	zwl12000_21000	8888	Accepted	Accepted	Accepted	Not Accepted	Not Accepted	Accepted	Not Accepted	8888	Not Accepted	Accepted	Not Accepted	Not Accepted	Not Accepted	Not Accepted	Not Accepted	Not Accepted	0	0	0	4	0	15	no	8888	no	8888
Shamva	515	1511	2511	-17.2583	31.5624	36	guardian_of_chi	teritiary	married_monogamy	1	7	8888	Accepted	Not Accepted	Not Accepted	Not Accepted	Not Accepted	Not Accepted	Not Accepted	yes	_zwl22000	zwl12000_21000	8888	Accepted	Accepted	Accepted	Not Accepted	Accepted	Accepted	Not Accepted	8888	Not Accepted	Accepted	Accepted	Not Accepted	Not Accepted	Not Accepted	Not Accepted	Not Accepted	0	0	0	0	0	0	no	8888	no	8888
Shamva	516	1524	8888	-16.9705	31.5294	27	wra	o__level	married_monogamy	2	6	8888	Not Accepted	Accepted	Not Accepted	Not Accepted	Not Accepted	Not Accepted	Not Accepted	yes	zwl12000_21000	zwl5100_11000	8888	Not Accepted	Accepted	Not Accepted	Not Accepted	Not Accepted	Not Accepted	Not Accepted	8888	Not Accepted	Accepted	Not Accepted	Not Accepted	Not Accepted	Not Accepted	Not Accepted	Not Accepted	0	0	0	0	0	5	no	8888	yes	5
Shamva	517	1522	2522	-16.9749	31.5332	49	wra	o__level	married_monogamy	1	8	8888	Not Accepted	Not Accepted	Accepted	Not Accepted	Not Accepted	Not Accepted	Not Accepted	yes	zwl5100_11000	zwl5100_11000	8888	Not Accepted	Not Accepted	Not Accepted	Not Accepted	Not Accepted	Not Accepted	Accepted	8888	Not Accepted	Accepted	Accepted	Accepted	Accepted	Not Accepted	Not Accepted	Not Accepted	0	0	0	0	0	0	no	8888	yes	5
Shamva	518	8888	2472	-16.9671	31.5357	38	wra	primary	married_polygamy	0	5	8888	Not Accepted	Accepted	Not Accepted	Not Accepted	Not Accepted	Not Accepted	Not Accepted	yes	zwl5100_11000	zwl5100_11000	8888	Not Accepted	Not Accepted	Not Accepted	Not Accepted	Not Accepted	Not Accepted	Accepted	8888	Not Accepted	Accepted	Not Accepted	Not Accepted	Not Accepted	Not Accepted	Not Accepted	Not Accepted	0	0	0	0	0	0	no	8888	yes	5
Shamva	519	1476	2476	-16.9605	31.5452	29	guardian_of_chi	primary	married_monogamy	2	4	8888	Not Accepted	Accepted	Not Accepted	Not Accepted	Not Accepted	Not Accepted	Not Accepted	yes	zwl5100_11000	zwl5100_11000	8888	Not Accepted	Not Accepted	Not Accepted	Not Accepted	Not Accepted	Not Accepted	Accepted	8888	Not Accepted	Accepted	Not Accepted	Not Accepted	Not Accepted	Not Accepted	Not Accepted	Not Accepted	0	0	0	3	0	6	no	8888	no	8888
Shamva	520	1478	2478	-16.9594	31.5455	38	wra	primary	married_monogamy	1	8	8888	Not Accepted	Accepted	Not Accepted	Not Accepted	Not Accepted	Not Accepted	Not Accepted	yes	zwl5100_11000	zwl5100_11000	8888	Not Accepted	Not Accepted	Not Accepted	Not Accepted	Not Accepted	Not Accepted	Accepted	8888	Not Accepted	Accepted	Accepted	Not Accepted	Not Accepted	Not Accepted	Not Accepted	Not Accepted	0	0	0	0	0	0	no	8888	no	8888
Shamva	521	8888	2497	-16.9593	31.5459	29	wra	o__level	married_monogamy	1	5	8888	Not Accepted	Not Accepted	Not Accepted	Not Accepted	Not Accepted	Not Accepted	Accepted	yes	zwl1000_5000	zwl1000_5000	8888	Not Accepted	Not Accepted	Not Accepted	Not Accepted	Not Accepted	Not Accepted	Accepted	8888	Not Accepted	Accepted	Not Accepted	Not Accepted	Not Accepted	Not Accepted	Not Accepted	Not Accepted	0	0	0	0	0	0	no	8888	no	8888
Shamva	522	1499	2499	-16.9618	31.552	26	wra	primary	separated_divorced	2	3	8888	Not Accepted	Not Accepted	Not Accepted	Not Accepted	Not Accepted	Not Accepted	Accepted	no	zwl1000_5000	zwl1000_5000	8888	Not Accepted	Not Accepted	Not Accepted	Not Accepted	Not Accepted	Not Accepted	Accepted	8888	Not Accepted	Not Accepted	Not Accepted	Not Accepted	Not Accepted	Not Accepted	Not Accepted	Accepted	0	0	0	0	0	0	no	8888	no	8888
Shamva	523	1506	2506	-16.9583	31.5513	21	wra	primary	married_monogamy	1	3	8888	Not Accepted	Accepted	Not Accepted	Not Accepted	Not Accepted	Not Accepted	Not Accepted	yes	zwl12000_21000	zwl5100_11000	8888	Not Accepted	Not Accepted	Not Accepted	Not Accepted	Not Accepted	Not Accepted	Accepted	8888	Not Accepted	Not Accepted	Not Accepted	Not Accepted	Not Accepted	Not Accepted	Not Accepted	Accepted	0	0	0	0	0	4	no	8888	yes	0.5
Shamva	524	1512	2512	-16.9578	31.5576	23	wra	primary	married_monogamy	2	4	8888	Not Accepted	Accepted	Not Accepted	Not Accepted	Not Accepted	Not Accepted	Not Accepted	yes	zwl1000_5000	zwl1000_5000	8888	Not Accepted	Accepted	Accepted	Not Accepted	Not Accepted	Not Accepted	Not Accepted	8888	Not Accepted	Accepted	Not Accepted	Not Accepted	Not Accepted	Not Accepted	Not Accepted	Not Accepted	0	0	0	0	0	0	no	8888	no	8888
Shamva	525	8888	2527	-16.9583	31.5595	19	wra	primary	married_monogamy	1	3	8888	Not Accepted	Accepted	Not Accepted	Not Accepted	Not Accepted	Not Accepted	Not Accepted	yes	zwl5100_11000	zwl1000_5000	8888	Accepted	Accepted	Not Accepted	Not Accepted	Not Accepted	Not Accepted	Not Accepted	8888	Not Accepted	Accepted	Not Accepted	Not Accepted	Accepted	Not Accepted	Not Accepted	Not Accepted	0	0	0	0	0	0	no	8888	no	8888
Shamva	526	1530	2530	#NULL!	#NULL!	23	wra	o__level	married_monogamy	2	5	8888	Not Accepted	Not Accepted	Accepted	Not Accepted	Not Accepted	Not Accepted	Not Accepted	yes	zwl1000_5000	zwl1000_5000	8888	Not Accepted	Accepted	Not Accepted	Not Accepted	Not Accepted	Not Accepted	Not Accepted	8888	Not Accepted	Accepted	Not Accepted	Not Accepted	Accepted	Not Accepted	Not Accepted	Not Accepted	2	0	0	4	0	15	no	8888	yes	1
Shamva	527	1536	2536	#NULL!	#NULL!	39	wra	primary	married_monogamy	2	9	8888	Not Accepted	Not Accepted	Accepted	Not Accepted	Not Accepted	Not Accepted	Not Accepted	yes	zwl1000_5000	zwl1000_5000	8888	Not Accepted	Accepted	Not Accepted	Not Accepted	Not Accepted	Not Accepted	Not Accepted	8888	Not Accepted	Accepted	Not Accepted	Not Accepted	Accepted	Not Accepted	Not Accepted	Not Accepted	0	0	0	4	0	5	no	8888	yes	1
Shamva	528	1549	2549	#NULL!	#NULL!	23	wra	o__level	married_monogamy	2	5	8888	Not Accepted	Not Accepted	Not Accepted	Not Accepted	Not Accepted	Not Accepted	Accepted	yes	zwl1000_5000	zwl1000_5000	8888	Not Accepted	Accepted	Not Accepted	Not Accepted	Not Accepted	Not Accepted	Not Accepted	8888	Not Accepted	Accepted	Accepted	Not Accepted	Accepted	Not Accepted	Not Accepted	Not Accepted	0	0	0	0	0	16	no	8888	yes	1
Shamva	529	1546	2546	-17.0415	31.3891	26	wra	o__level	married_polygamy	2	4	8888	Not Accepted	Accepted	Not Accepted	Not Accepted	Not Accepted	Not Accepted	Not Accepted	yes	zwl1000_5000	zwl1000_5000	8888	Not Accepted	Accepted	Not Accepted	Not Accepted	Not Accepted	Not Accepted	Not Accepted	8888	Not Accepted	Accepted	Accepted	Not Accepted	Not Accepted	Not Accepted	Not Accepted	Not Accepted	0	0	0	0	0	4	no	8888	yes	1
Shamva	530	1560	2560	-17.0493	31.4059	21	wra	o__level	married_monogamy	1	4	8888	Not Accepted	Accepted	Not Accepted	Not Accepted	Not Accepted	Not Accepted	Not Accepted	yes	zwl5100_11000	zwl5100_11000	8888	Not Accepted	Not Accepted	Not Accepted	Not Accepted	Not Accepted	Not Accepted	Accepted	8888	Not Accepted	Not Accepted	Not Accepted	Not Accepted	Not Accepted	Not Accepted	Not Accepted	Accepted	0	0	0	0	0	0	no	8888	no	8888
Shamva	531	1566	8888	-17.0517	31.4067	27	wra	a__level	married_monogamy	1	5	8888	Not Accepted	Accepted	Not Accepted	Not Accepted	Not Accepted	Not Accepted	Not Accepted	yes	zwl1000_5000	zwl1000_5000	8888	Not Accepted	Not Accepted	Not Accepted	Not Accepted	Not Accepted	Not Accepted	Accepted	8888	Not Accepted	Accepted	Not Accepted	Not Accepted	Not Accepted	Not Accepted	Not Accepted	Not Accepted	0	0	0	0	0	0	no	8888	no	8888
Shamva	532	1580	2580	-17.0539	31.4039	34	wra	o__level	married_monogamy	1	6	8888	Not Accepted	Accepted	Not Accepted	Not Accepted	Not Accepted	Not Accepted	Not Accepted	yes	zwl1000_5000	zwl1000_5000	8888	Not Accepted	Not Accepted	Not Accepted	Not Accepted	Not Accepted	Not Accepted	Accepted	8888	Not Accepted	Accepted	Accepted	Not Accepted	Not Accepted	Not Accepted	Not Accepted	Not Accepted	0	0	0	0	0	0	no	8888	yes	4
Shamva	533	1591	2591	-17.0541	31.4033	33	wra	primary	married_monogamy	1	5	8888	Not Accepted	Accepted	Not Accepted	Not Accepted	Not Accepted	Not Accepted	Not Accepted	yes	zwl5100_11000	zwl1000_5000	8888	Not Accepted	Accepted	Accepted	Not Accepted	Not Accepted	Not Accepted	Not Accepted	8888	Not Accepted	Accepted	Not Accepted	Not Accepted	Not Accepted	Not Accepted	Not Accepted	Not Accepted	0	0	0	0	0	0	no	8888	no	8888
Shamva	534	1599	2599	-17.0534	31.4021	25	wra	o__level	married_monogamy	1	4	8888	Not Accepted	Accepted	Not Accepted	Not Accepted	Not Accepted	Not Accepted	Not Accepted	yes	zwl1000_5000	zwl1000_5000	8888	Not Accepted	Not Accepted	Not Accepted	Not Accepted	Not Accepted	Not Accepted	Accepted	8888	Not Accepted	Accepted	Not Accepted	Not Accepted	Not Accepted	Not Accepted	Not Accepted	Not Accepted	0	0	0	0	0	0	no	8888	no	8888
Shamva	535	1610	8888	-17.0573	31.3979	30	wra	none	married_monogamy	1	6	8888	Not Accepted	Not Accepted	Not Accepted	Not Accepted	Not Accepted	Not Accepted	Accepted	yes	zwl1000_5000	zwl1000_5000	8888	Not Accepted	Not Accepted	Not Accepted	Not Accepted	Not Accepted	Not Accepted	Accepted	8888	Not Accepted	Accepted	Not Accepted	Not Accepted	Not Accepted	Not Accepted	Not Accepted	Not Accepted	0	0	0	0	0	0	no	8888	no	8888
Shamva	536	1618	2618	-17.052	31.4021	39	wra	o__level	married_monogamy	1	5	8888	Not Accepted	Accepted	Not Accepted	Not Accepted	Not Accepted	Not Accepted	Not Accepted	no	zwl1000_5000	zwl1000_5000	8888	Not Accepted	Not Accepted	Not Accepted	Not Accepted	Not Accepted	Not Accepted	Accepted	8888	Not Accepted	Not Accepted	Not Accepted	Not Accepted	Not Accepted	Not Accepted	Not Accepted	Accepted	0	0	0	0	0	0	no	8888	no	8888
Shamva	537	1625	2625	-17.0692	31.4139	35	wra	primary	married_monogamy	1	6	8888	Not Accepted	Not Accepted	Not Accepted	Not Accepted	Not Accepted	Not Accepted	Accepted	yes	zwl1000_5000	zwl1000_5000	8888	Not Accepted	Not Accepted	Not Accepted	Not Accepted	Not Accepted	Not Accepted	Accepted	8888	Not Accepted	Accepted	Not Accepted	Not Accepted	Not Accepted	Not Accepted	Not Accepted	Not Accepted	0	0	0	0	0	3	yes	Turkeys	no	8888
Shamva	538	1634	2634	-17.0645	31.4046	33	wra	primary	married_monogamy	2	5	8888	Not Accepted	Accepted	Not Accepted	Not Accepted	Not Accepted	Not Accepted	Not Accepted	yes	zwl1000_5000	zwl1000_5000	8888	Not Accepted	Accepted	Not Accepted	Not Accepted	Not Accepted	Not Accepted	Not Accepted	8888	Not Accepted	Accepted	Not Accepted	Not Accepted	Not Accepted	Not Accepted	Not Accepted	Not Accepted	0	0	0	0	0	0	no	8888	yes	1
Shamva	539	1577	2577	-17.0895	31.4372	21	wra	primary	married_monogamy	1	4	8888	Not Accepted	Accepted	Not Accepted	Not Accepted	Not Accepted	Not Accepted	Accepted	yes	zwl1000_5000	zwl1000_5000	8888	Not Accepted	Not Accepted	Not Accepted	Not Accepted	Not Accepted	Not Accepted	Accepted	8888	Accepted	Accepted	Not Accepted	Not Accepted	Not Accepted	Not Accepted	Not Accepted	Not Accepted	0	0	0	0	0	0	no	8888	no	8888
Shamva	540	1565	2565	-17.088	31.4361	22	wra	primary	married_monogamy	1	3	8888	Not Accepted	Accepted	Not Accepted	Not Accepted	Not Accepted	Not Accepted	Not Accepted	yes	zwl1000_5000	zwl1000_5000	8888	Not Accepted	Accepted	Accepted	Not Accepted	Not Accepted	Not Accepted	Not Accepted	8888	Not Accepted	Accepted	Not Accepted	Not Accepted	Not Accepted	Not Accepted	Not Accepted	Not Accepted	2	3	0	3	0	0	no	8888	yes	99
Shamva	541	1575	2575	-17.0913	31.4417	27	wra	primary	married_monogamy	2	5	8888	Not Accepted	Accepted	Not Accepted	Not Accepted	Not Accepted	Not Accepted	Not Accepted	yes	zwl1000_5000	zwl1000_5000	8888	Not Accepted	Not Accepted	Accepted	Not Accepted	Not Accepted	Not Accepted	Not Accepted	8888	Not Accepted	Accepted	Accepted	Not Accepted	Not Accepted	Not Accepted	Not Accepted	Not Accepted	0	0	0	0	0	0	yes	Ducks	no	8888
Shamva	542	1537	2537	-17.1055	31.4199	23	wra	o__level	married_monogamy	1	3	8888	Not Accepted	Accepted	Not Accepted	Not Accepted	Not Accepted	Not Accepted	Not Accepted	yes	_zwl22000	zwl1000_5000	8888	Not Accepted	Accepted	Not Accepted	Not Accepted	Not Accepted	Not Accepted	Not Accepted	8888	Not Accepted	Accepted	Not Accepted	Not Accepted	Not Accepted	Not Accepted	Not Accepted	Not Accepted	0	0	0	2	0	0	no	8888	no	8888
Shamva	543	1553	2553	-17.1151	31.415	39	wra	primary	married_polygamy	2	6	8888	Not Accepted	Accepted	Not Accepted	Not Accepted	Not Accepted	Not Accepted	Not Accepted	yes	zwl1000_5000	zwl1000_5000	8888	Not Accepted	Accepted	Accepted	Not Accepted	Not Accepted	Not Accepted	Not Accepted	8888	Not Accepted	Accepted	Not Accepted	Not Accepted	Not Accepted	Not Accepted	Not Accepted	Not Accepted	0	0	0	4	0	0	no	8888	no	8888
Shamva	544	1548	2548	-17.0873	31.4301	21	wra	primary	married_monogamy	1	4	8888	Not Accepted	Accepted	Not Accepted	Not Accepted	Not Accepted	Not Accepted	Not Accepted	yes	zwl1000_5000	zwl1000_5000	8888	Not Accepted	Not Accepted	Accepted	Not Accepted	Not Accepted	Not Accepted	Not Accepted	8888	Not Accepted	Accepted	Not Accepted	Not Accepted	Not Accepted	Not Accepted	Not Accepted	Not Accepted	0	0	0	0	0	0	no	8888	no	8888
Shamva	545	1568	8888	-17.0941	31.4552	20	wra	primary	married_monogamy	1	4	8888	Not Accepted	Not Accepted	Not Accepted	Not Accepted	Not Accepted	Not Accepted	Accepted	yes	zwl1000_5000	zwl1000_5000	8888	Not Accepted	Not Accepted	Not Accepted	Not Accepted	Not Accepted	Not Accepted	Accepted	8888	Not Accepted	Accepted	Not Accepted	Not Accepted	Not Accepted	Not Accepted	Not Accepted	Not Accepted	0	0	0	0	0	0	no	8888	yes	2
Shamva	546	1572	2572	-17.0839	31.4457	22	wra	o__level	married_monogamy	2	5	8888	Not Accepted	Accepted	Not Accepted	Not Accepted	Not Accepted	Not Accepted	Not Accepted	yes	_zwl22000	zwl1000_5000	8888	Not Accepted	Accepted	Not Accepted	Not Accepted	Not Accepted	Not Accepted	Not Accepted	8888	Not Accepted	Accepted	Not Accepted	Not Accepted	Accepted	Not Accepted	Not Accepted	Not Accepted	0	0	0	0	0	0	no	8888	yes	5
Shamva	547	1583	2583	-17.0781	31.4408	43	wra	o__level	widowed	1	5	8888	Not Accepted	Accepted	Accepted	Not Accepted	Not Accepted	Not Accepted	Not Accepted	yes	_zwl22000	zwl1000_5000	8888	Not Accepted	Accepted	Accepted	Not Accepted	Not Accepted	Not Accepted	Not Accepted	8888	Accepted	Accepted	Accepted	Not Accepted	Accepted	Not Accepted	Not Accepted	Not Accepted	0	0	0	0	0	3	no	8888	yes	5
Shamva	548	1585	2585	-17.0811	31.4369	27	wra	primary	married_monogamy	1	6	8888	Not Accepted	Accepted	Not Accepted	Not Accepted	Not Accepted	Not Accepted	Accepted	yes	zwl1000_5000	zwl1000_5000	8888	Not Accepted	Accepted	Not Accepted	Not Accepted	Not Accepted	Not Accepted	Not Accepted	8888	Not Accepted	Accepted	Not Accepted	Not Accepted	Not Accepted	Not Accepted	Not Accepted	Not Accepted	0	0	0	2	0	0	no	8888	no	8888
Shamva	549	1592	2592	#NULL!	#NULL!	25	wra	o__level	married_monogamy	1	3	8888	Not Accepted	Accepted	Not Accepted	Not Accepted	Not Accepted	Not Accepted	Not Accepted	yes	zwl1000_5000	zwl1000_5000	8888	Not Accepted	Not Accepted	Not Accepted	Not Accepted	Not Accepted	Not Accepted	Accepted	8888	Not Accepted	Accepted	Not Accepted	Not Accepted	Not Accepted	Not Accepted	Not Accepted	Not Accepted	0	0	0	0	0	0	no	8888	no	8888
Shamva	550	1603	1603	-17.275	31.5616	19	wra	o__level	married_monogamy	1	3	8888	Not Accepted	Accepted	Not Accepted	Not Accepted	Not Accepted	Not Accepted	Not Accepted	yes	zwl12000_21000	zwl1000_5000	8888	Not Accepted	Not Accepted	Accepted	Not Accepted	Not Accepted	Not Accepted	Not Accepted	8888	Not Accepted	Accepted	Not Accepted	Not Accepted	Not Accepted	Not Accepted	Not Accepted	Not Accepted	0	0	0	1	0	0	no	8888	no	8888
Shamva	551	1608	8888	-17.2828	31.5361	32	wra	o__level	married_polygamy	1	5	8888	Not Accepted	Accepted	Not Accepted	Not Accepted	Not Accepted	Not Accepted	Not Accepted	yes	zwl1000_5000	zwl1000_5000	8888	Not Accepted	Accepted	Not Accepted	Not Accepted	Not Accepted	Not Accepted	Not Accepted	8888	Not Accepted	Accepted	Accepted	Not Accepted	Not Accepted	Not Accepted	Not Accepted	Not Accepted	0	0	0	2	0	0	no	8888	no	8888
Shamva	552	1614	2614	-17.2827	31.5332	30	wra	o__level	married_monogamy	2	4	8888	Not Accepted	Accepted	Not Accepted	Not Accepted	Not Accepted	Not Accepted	Not Accepted	yes	zwl12000_21000	zwl1000_5000	8888	Not Accepted	Not Accepted	Accepted	Not Accepted	Not Accepted	Not Accepted	Not Accepted	8888	Not Accepted	Accepted	Not Accepted	Not Accepted	Not Accepted	Not Accepted	Not Accepted	Not Accepted	0	0	0	0	0	0	no	8888	no	8888
Shamva	553	1629	2629	-17.2832	31.5317	20	guardian_of_chi	o__level	married_monogamy	2	3	8888	Not Accepted	Accepted	Not Accepted	Not Accepted	Not Accepted	Not Accepted	Not Accepted	yes	zwl5100_11000	zwl1000_5000	8888	Not Accepted	Not Accepted	Not Accepted	Not Accepted	Not Accepted	Not Accepted	Accepted	8888	Accepted	Accepted	Not Accepted	Not Accepted	Not Accepted	Not Accepted	Not Accepted	Not Accepted	0	0	0	2	0	4	no	8888	no	8888
Shamva	554	1633	8888	-17.2833	31.5311	24	wra	o__level	married_monogamy	1	4	8888	Not Accepted	Accepted	Not Accepted	Not Accepted	Not Accepted	Not Accepted	Not Accepted	yes	zwl1000_5000	zwl1000_5000	8888	Not Accepted	Not Accepted	Not Accepted	Not Accepted	Not Accepted	Not Accepted	Accepted	8888	Not Accepted	Accepted	Not Accepted	Not Accepted	Not Accepted	Not Accepted	Not Accepted	Not Accepted	0	0	0	0	0	5	no	8888	no	8888
Shamva	555	1641	2641	-17.283	31.5313	31	wra	primary	married_monogamy	1	4	8888	Not Accepted	Accepted	Not Accepted	Not Accepted	Not Accepted	Not Accepted	Not Accepted	yes	zwl1000_5000	zwl1000_5000	8888	Not Accepted	Accepted	Accepted	Not Accepted	Not Accepted	Not Accepted	Not Accepted	8888	Not Accepted	Accepted	Not Accepted	Not Accepted	Not Accepted	Not Accepted	Not Accepted	Not Accepted	0	0	0	0	0	5	no	8888	no	8888
Shamva	556	1542	2542	-17.2837	31.5227	42	wra	primary	married_monogamy	1	4	8888	Not Accepted	Accepted	Not Accepted	Not Accepted	Not Accepted	Not Accepted	Not Accepted	yes	zwl1000_5000	zwl1000_5000	8888	Not Accepted	Accepted	Not Accepted	Not Accepted	Not Accepted	Not Accepted	Not Accepted	8888	Not Accepted	Accepted	Not Accepted	Not Accepted	Accepted	Not Accepted	Not Accepted	Not Accepted	0	0	0	0	0	3	no	8888	yes	6
Shamva	557	1539	2539	-17.3058	31.5298	31	wra	primary	married_monogamy	1	6	8888	Not Accepted	Accepted	Not Accepted	Not Accepted	Not Accepted	Not Accepted	Not Accepted	yes	zwl12000_21000	zwl1000_5000	8888	Not Accepted	Accepted	Not Accepted	Not Accepted	Not Accepted	Accepted	Not Accepted	8888	Not Accepted	Accepted	Not Accepted	Not Accepted	Not Accepted	Not Accepted	Not Accepted	Not Accepted	0	0	0	0	0	3	no	8888	no	8888
Shamva	558	1570	2570	-17.3061	31.5308	30	wra	o__level	married_monogamy	1	5	8888	Not Accepted	Accepted	Not Accepted	Not Accepted	Not Accepted	Not Accepted	Not Accepted	yes	zwl1000_5000	zwl1000_5000	8888	Not Accepted	Not Accepted	Not Accepted	Not Accepted	Not Accepted	Not Accepted	Accepted	8888	Not Accepted	Accepted	Not Accepted	Accepted	Not Accepted	Not Accepted	Not Accepted	Not Accepted	3	0	0	0	0	5	no	8888	no	8888
Shamva	559	1556	2556	-17.2982	31.5341	28	wra	primary	married_monogamy	1	6	8888	Not Accepted	Accepted	Not Accepted	Not Accepted	Not Accepted	Not Accepted	Not Accepted	yes	zwl12000_21000	zwl1000_5000	8888	Not Accepted	Not Accepted	Not Accepted	Not Accepted	Not Accepted	Not Accepted	Accepted	8888	Not Accepted	Accepted	Not Accepted	Not Accepted	Not Accepted	Not Accepted	Not Accepted	Not Accepted	2	0	0	0	0	0	no	8888	no	8888
Shamva	560	1563	2563	-17.0548	31.4508	39	wra	a__level	married_monogamy	1	6	8888	Accepted	Not Accepted	Not Accepted	Not Accepted	Not Accepted	Not Accepted	Not Accepted	yes	_zwl22000	zwl1000_5000	8888	Accepted	Accepted	Accepted	Not Accepted	Accepted	Accepted	Not Accepted	8888	Accepted	Accepted	Not Accepted	Not Accepted	Not Accepted	Not Accepted	Not Accepted	Not Accepted	0	0	0	0	0	0	no	8888	no	8888
Shamva	561	1571	2571	-17.0655	31.4506	35	wra	primary	separated_divorced	1	3	8888	Not Accepted	Not Accepted	Not Accepted	Not Accepted	Not Accepted	Not Accepted	Accepted	yes	zwl1000_5000	zwl1000_5000	8888	Not Accepted	Not Accepted	Not Accepted	Not Accepted	Not Accepted	Not Accepted	Accepted	8888	Not Accepted	Accepted	Not Accepted	Not Accepted	Not Accepted	Not Accepted	Not Accepted	Not Accepted	0	0	0	0	0	0	no	8888	no	8888
Shamva	562	1587	2587	-17.0664	31.4525	20	wra	o__level	married_monogamy	1	3	8888	Not Accepted	Not Accepted	Not Accepted	Not Accepted	Not Accepted	Not Accepted	Accepted	no	zwl1000_5000	zwl1000_5000	8888	Not Accepted	Accepted	Not Accepted	Not Accepted	Not Accepted	Not Accepted	Not Accepted	8888	Not Accepted	Not Accepted	Not Accepted	Not Accepted	Not Accepted	Not Accepted	Not Accepted	Accepted	0	0	0	0	0	0	no	8888	yes	99
Shamva	563	1601	8888	-17.0718	31.4512	19	wra	primary	married_monogamy	1	4	8888	Not Accepted	Accepted	Not Accepted	Not Accepted	Not Accepted	Not Accepted	Not Accepted	yes	zwl1000_5000	zwl1000_5000	8888	Not Accepted	Not Accepted	Not Accepted	Not Accepted	Not Accepted	Not Accepted	Accepted	8888	Not Accepted	Accepted	Accepted	Not Accepted	Not Accepted	Not Accepted	Not Accepted	Not Accepted	0	0	0	0	0	0	no	8888	yes	3
Shamva	564	1604	2604	-17.0483	31.4472	22	wra	o__level	married_monogamy	2	4	8888	Not Accepted	Accepted	Not Accepted	Not Accepted	Not Accepted	Not Accepted	Not Accepted	yes	zwl5100_11000	zwl1000_5000	8888	Not Accepted	Accepted	Not Accepted	Not Accepted	Not Accepted	Not Accepted	Not Accepted	8888	Not Accepted	Accepted	Not Accepted	Not Accepted	Not Accepted	Not Accepted	Not Accepted	Not Accepted	0	0	0	0	0	0	no	8888	no	8888
Shamva	565	1636	8888	-17.0466	31.4396	18	wra	o__level	married_monogamy	1	3	8888	Accepted	Not Accepted	Not Accepted	Not Accepted	Not Accepted	Not Accepted	Not Accepted	yes	zwl5100_11000	zwl1000_5000	8888	Not Accepted	Not Accepted	Not Accepted	Not Accepted	Not Accepted	Not Accepted	Accepted	8888	Not Accepted	Accepted	Not Accepted	Not Accepted	Not Accepted	Not Accepted	Not Accepted	Not Accepted	0	0	0	0	0	0	no	8888	no	8888
Shamva	566	1630	2630	-17.0507	31.4353	27	wra	o__level	married_monogamy	1	4	8888	Accepted	Not Accepted	Not Accepted	Not Accepted	Not Accepted	Not Accepted	Not Accepted	yes	_zwl22000	zwl5100_11000	8888	Accepted	Not Accepted	Accepted	Not Accepted	Accepted	Accepted	Not Accepted	8888	Accepted	Accepted	Not Accepted	Not Accepted	Not Accepted	Accepted	Not Accepted	Not Accepted	0	0	0	5	0	0	no	8888	no	8888
Shamva	567	1640	2640	-17.0477	31.4371	26	wra	primary	married_monogamy	1	5	8888	Not Accepted	Accepted	Not Accepted	Not Accepted	Not Accepted	Not Accepted	Not Accepted	yes	zwl1000_5000	zwl1000_5000	8888	Not Accepted	Not Accepted	Accepted	Not Accepted	Not Accepted	Not Accepted	Not Accepted	8888	Not Accepted	Accepted	Not Accepted	Not Accepted	Not Accepted	Not Accepted	Not Accepted	Not Accepted	0	0	0	0	0	0	no	8888	no	8888
Shamva	568	1635	8888	-17.0427	31.4377	48	wra	primary	married_monogamy	1	5	8888	Not Accepted	Accepted	Accepted	Not Accepted	Not Accepted	Not Accepted	Not Accepted	yes	zwl1000_5000	zwl1000_5000	8888	Not Accepted	Accepted	Not Accepted	Not Accepted	Not Accepted	Not Accepted	Not Accepted	8888	Not Accepted	Accepted	Not Accepted	Not Accepted	Not Accepted	Not Accepted	Not Accepted	Not Accepted	0	0	0	0	0	0	no	8888	no	8888
Shamva	569	1534	2534	-17.0426	31.4402	29	wra	primary	married_monogamy	1	5	8888	Not Accepted	Accepted	Not Accepted	Not Accepted	Not Accepted	Not Accepted	Not Accepted	yes	zwl1000_5000	zwl1000_5000	8888	Not Accepted	Accepted	Not Accepted	Not Accepted	Not Accepted	Not Accepted	Not Accepted	8888	Not Accepted	Accepted	Not Accepted	Not Accepted	Not Accepted	Not Accepted	Not Accepted	Not Accepted	5	2	0	8	0	0	no	8888	no	8888
Shamva	570	1555	2555	-17.2829	31.7287	44	wra	o__level	married_monogamy	1	7	8888	Not Accepted	Not Accepted	Accepted	Not Accepted	Not Accepted	Not Accepted	Not Accepted	yes	zwl1000_5000	zwl1000_5000	8888	Not Accepted	Not Accepted	Accepted	Not Accepted	Not Accepted	Not Accepted	Not Accepted	8888	Not Accepted	Accepted	Not Accepted	Not Accepted	Accepted	Not Accepted	Not Accepted	Not Accepted	0	0	0	8	0	12	no	8888	yes	5
Shamva	571	1557	2557	-17.2687	31.7309	60	guardian_of_chi	none	widowed	1	8	8888	Not Accepted	Not Accepted	Not Accepted	Not Accepted	Not Accepted	Not Accepted	Accepted	yes	zwl1000_5000	zwl1000_5000	8888	Not Accepted	Not Accepted	Not Accepted	Not Accepted	Not Accepted	Not Accepted	Accepted	8888	Not Accepted	Accepted	Not Accepted	Not Accepted	Not Accepted	Not Accepted	Not Accepted	Not Accepted	0	0	0	0	0	0	no	8888	no	8888
Shamva	572	1551	2551	-17.2727	31.7304	32	wra	primary	married_monogamy	1	8	8888	Not Accepted	Not Accepted	Not Accepted	Not Accepted	Not Accepted	Not Accepted	Accepted	yes	zwl1000_5000	zwl1000_5000	8888	Not Accepted	Not Accepted	Not Accepted	Not Accepted	Not Accepted	Not Accepted	Accepted	8888	Not Accepted	Accepted	Not Accepted	Not Accepted	Not Accepted	Not Accepted	Not Accepted	Not Accepted	0	0	0	0	0	0	no	8888	no	8888
Shamva	573	1569	2569	-17.2695	31.7373	35	wra	primary	married_monogamy	1	7	8888	Not Accepted	Not Accepted	Accepted	Not Accepted	Not Accepted	Not Accepted	Not Accepted	yes	zwl5100_11000	zwl5100_11000	8888	Not Accepted	Accepted	Not Accepted	Not Accepted	Not Accepted	Not Accepted	Not Accepted	8888	Not Accepted	Accepted	Accepted	Not Accepted	Not Accepted	Not Accepted	Not Accepted	Not Accepted	0	0	0	0	0	0	no	8888	no	8888
Shamva	574	1574	2574	-17.2734	31.7374	24	wra	o__level	married_monogamy	1	4	8888	Not Accepted	Accepted	Not Accepted	Not Accepted	Not Accepted	Not Accepted	Not Accepted	yes	_zwl22000	zwl5100_11000	8888	Accepted	Accepted	Accepted	Not Accepted	Not Accepted	Accepted	Not Accepted	8888	Accepted	Accepted	Accepted	Not Accepted	Not Accepted	Not Accepted	Not Accepted	Not Accepted	0	0	0	0	0	0	no	8888	no	8888
Shamva	575	1590	2590	-17.2747	31.7354	34	wra	o__level	married_monogamy	2	4	8888	Not Accepted	Accepted	Not Accepted	Not Accepted	Not Accepted	Not Accepted	Not Accepted	yes	zwl5100_11000	zwl1000_5000	8888	Not Accepted	Not Accepted	Not Accepted	Not Accepted	Not Accepted	Not Accepted	Accepted	8888	Accepted	Accepted	Accepted	Not Accepted	Not Accepted	Not Accepted	Not Accepted	Not Accepted	0	0	0	0	0	0	no	8888	no	8888
Shamva	576	1594	2594	-17.2693	31.7277	20	wra	primary	separated_divorced	1	3	8888	Not Accepted	Accepted	Not Accepted	Not Accepted	Not Accepted	Not Accepted	Not Accepted	yes	zwl1000_5000	zwl1000_5000	8888	Not Accepted	Not Accepted	Not Accepted	Not Accepted	Not Accepted	Not Accepted	Accepted	8888	Not Accepted	Accepted	Not Accepted	Not Accepted	Not Accepted	Not Accepted	Not Accepted	Not Accepted	0	0	0	0	0	51	no	8888	no	8888
Shamva	577	1605	2605	-17.2691	31.729	19	wra	o__level	married_monogamy	1	3	8888	Accepted	Not Accepted	Not Accepted	Not Accepted	Not Accepted	Not Accepted	Not Accepted	yes	zwl5100_11000	zwl1000_5000	8888	Not Accepted	Not Accepted	Not Accepted	Not Accepted	Not Accepted	Not Accepted	Accepted	8888	Accepted	Accepted	Not Accepted	Not Accepted	Not Accepted	Not Accepted	Not Accepted	Not Accepted	0	0	0	0	0	0	no	8888	yes	99
Shamva	578	1612	2612	-17.2642	31.7298	23	wra	primary	married_monogamy	1	4	8888	Not Accepted	Accepted	Not Accepted	Not Accepted	Not Accepted	Not Accepted	Not Accepted	yes	zwl5100_11000	zwl1000_5000	8888	Not Accepted	Accepted	Accepted	Not Accepted	Not Accepted	Not Accepted	Not Accepted	8888	Not Accepted	Accepted	Not Accepted	Not Accepted	Not Accepted	Not Accepted	Not Accepted	Not Accepted	0	0	0	0	0	0	no	8888	no	8888
Shamva	579	1615	2615	-17.2649	31.7316	18	wra	primary	separated_divorced	1	8	8888	Not Accepted	Accepted	Not Accepted	Not Accepted	Not Accepted	Not Accepted	Not Accepted	yes	zwl1000_5000	zwl1000_5000	8888	Not Accepted	Accepted	Accepted	Not Accepted	Not Accepted	Not Accepted	Not Accepted	8888	Not Accepted	Accepted	Not Accepted	Accepted	Not Accepted	Not Accepted	Not Accepted	Not Accepted	0	0	0	0	0	0	no	8888	yes	1
Shamva	580	1621	2621	#NULL!	#NULL!	36	wra	primary	married_monogamy	1	6	8888	Not Accepted	Accepted	Not Accepted	Not Accepted	Not Accepted	Not Accepted	Accepted	yes	zwl1000_5000	zwl1000_5000	8888	Not Accepted	Accepted	Not Accepted	Not Accepted	Not Accepted	Not Accepted	Not Accepted	8888	Not Accepted	Accepted	Not Accepted	Not Accepted	Not Accepted	Not Accepted	Not Accepted	Not Accepted	2	0	0	0	0	0	no	8888	no	8888
Shamva	581	1622	8888	#NULL!	#NULL!	26	wra	primary	married_monogamy	2	5	8888	Not Accepted	Not Accepted	Not Accepted	Not Accepted	Not Accepted	Not Accepted	Accepted	yes	zwl1000_5000	zwl1000_5000	8888	Not Accepted	Accepted	Not Accepted	Not Accepted	Not Accepted	Not Accepted	Not Accepted	8888	Not Accepted	Accepted	Not Accepted	Not Accepted	Not Accepted	Not Accepted	Not Accepted	Not Accepted	0	0	0	0	0	0	no	8888	no	8888
Shamva	582	1636	2636	-16.9072	31.4	37	wra	primary	separated_divorced	1	2	8888	Not Accepted	Accepted	Not Accepted	Not Accepted	Not Accepted	Not Accepted	Not Accepted	yes	zwl1000_5000	zwl1000_5000	8888	Not Accepted	Accepted	Not Accepted	Not Accepted	Not Accepted	Not Accepted	Not Accepted	8888	Not Accepted	Accepted	Not Accepted	Not Accepted	Not Accepted	Not Accepted	Not Accepted	Not Accepted	0	0	0	0	0	0	no	8888	no	8888
Shamva	583	2632	1632	-16.911	31.396	34	wra	o__level	married_monogamy	1	5	8888	Not Accepted	Not Accepted	Accepted	Not Accepted	Not Accepted	Not Accepted	Not Accepted	yes	zwl12000_21000	zwl5100_11000	8888	Not Accepted	Not Accepted	Accepted	Not Accepted	Not Accepted	Not Accepted	Not Accepted	8888	Not Accepted	Accepted	Not Accepted	Not Accepted	Accepted	Not Accepted	Not Accepted	Not Accepted	0	8888	8888	8888	8888	8888	8888	8888	yes	4.5
Shamva	584	1535	2535	-16.9192	31.3937	18	wra	primary	married_monogamy	1	3	8888	Not Accepted	Accepted	Not Accepted	Not Accepted	Not Accepted	Not Accepted	Not Accepted	yes	_zwl22000	zwl12000_21000	8888	Not Accepted	Accepted	Not Accepted	Not Accepted	Not Accepted	Not Accepted	Not Accepted	8888	Not Accepted	Accepted	Not Accepted	Not Accepted	Not Accepted	Not Accepted	Not Accepted	Not Accepted	0	0	0	0	0	2	no	8888	yes	3
Shamva	585	1543	2543	-16.9153	31.3975	20	wra	primary	married_monogamy	1	3	8888	Not Accepted	Accepted	Not Accepted	Not Accepted	Not Accepted	Not Accepted	Not Accepted	yes	zwl12000_21000	zwl5100_11000	8888	Not Accepted	Accepted	Accepted	Not Accepted	Not Accepted	Not Accepted	Not Accepted	8888	Not Accepted	Accepted	Not Accepted	Not Accepted	Not Accepted	Not Accepted	Not Accepted	Not Accepted	0	0	0	3	0	6	no	8888	yes	1
Shamva	586	1554	8888	-16.9159	31.3996	17	wra	primary	married_monogamy	1	3	8888	Not Accepted	Accepted	Not Accepted	Not Accepted	Not Accepted	Not Accepted	Not Accepted	yes	zwl5100_11000	zwl1000_5000	8888	Not Accepted	Not Accepted	Not Accepted	Not Accepted	Not Accepted	Not Accepted	Accepted	8888	Not Accepted	Accepted	Not Accepted	Not Accepted	Not Accepted	Not Accepted	Not Accepted	Not Accepted	0	0	0	0	0	0	no	8888	no	8888
Shamva	587	1545	2545	-16.9173	31.3992	25	wra	o__level	married_monogamy	2	4	8888	Not Accepted	Not Accepted	Accepted	Not Accepted	Not Accepted	Not Accepted	Not Accepted	yes	zwl5100_11000	zwl1000_5000	8888	Not Accepted	Accepted	Not Accepted	Not Accepted	Not Accepted	Not Accepted	Not Accepted	8888	Not Accepted	Accepted	Not Accepted	Not Accepted	Not Accepted	Not Accepted	Not Accepted	Not Accepted	0	0	0	0	0	0	no	8888	yes	2
Shamva	588	1581	8888	-16.9181	31.4007	35	wra	primary	married_monogamy	2	4	8888	Not Accepted	Not Accepted	Not Accepted	Not Accepted	Not Accepted	Not Accepted	Accepted	yes	zwl1000_5000	zwl1000_5000	8888	Not Accepted	Not Accepted	Not Accepted	Not Accepted	Not Accepted	Not Accepted	Accepted	8888	Not Accepted	Accepted	Not Accepted	Not Accepted	Not Accepted	Not Accepted	Not Accepted	Not Accepted	0	0	0	0	0	0	no	8888	no	8888
Shamva	589	1586	2586	-16.9161	31.4007	18	wra	o__level	married_monogamy	1	3	8888	Not Accepted	Accepted	Not Accepted	Not Accepted	Not Accepted	Not Accepted	Not Accepted	yes	zwl1000_5000	zwl1000_5000	8888	Not Accepted	Not Accepted	Accepted	Not Accepted	Not Accepted	Not Accepted	Not Accepted	8888	Not Accepted	Accepted	Not Accepted	Not Accepted	Not Accepted	Not Accepted	Not Accepted	Not Accepted	0	0	0	0	0	0	no	8888	no	8888
Shamva	590	1588	2588	-16.9147	31.4031	30	wra	teritiary	married_monogamy	1	5	8888	Accepted	Not Accepted	Not Accepted	Not Accepted	Not Accepted	Not Accepted	Not Accepted	yes	_zwl22000	zwl12000_21000	8888	Accepted	Accepted	Accepted	Not Accepted	Not Accepted	Accepted	Not Accepted	8888	Not Accepted	Accepted	Not Accepted	Not Accepted	Not Accepted	Accepted	Not Accepted	Not Accepted	0	0	0	0	0	0	yes	"Ducks	yes	0.1
Shamva	591	1598	2598	-16.9121	31.4088	18	wra	o__level	married_monogamy	1	3	8888	Accepted	Not Accepted	Not Accepted	Not Accepted	Not Accepted	Not Accepted	Not Accepted	yes	_zwl22000	zwl12000_21000	8888	Not Accepted	Not Accepted	Not Accepted	Not Accepted	Accepted	Not Accepted	Not Accepted	8888	Not Accepted	Accepted	Not Accepted	Not Accepted	Not Accepted	Not Accepted	Not Accepted	Not Accepted	0	0	0	0	0	1	no	8888	no	8888
Shamva	592	1609	2609	#NULL!	#NULL!	20	wra	primary	married_monogamy	1	3	8888	Not Accepted	Accepted	Not Accepted	Not Accepted	Not Accepted	Not Accepted	Not Accepted	yes	zwl1000_5000	zwl1000_5000	8888	Not Accepted	Not Accepted	Not Accepted	Not Accepted	Not Accepted	Not Accepted	Accepted	8888	Not Accepted	Accepted	Not Accepted	Not Accepted	Not Accepted	Not Accepted	Not Accepted	Not Accepted	0	0	0	0	0	0	no	8888	no	8888
Shamva	593	1611	2611	#NULL!	#NULL!	35	wra	o__level	married_monogamy	1	6	8888	Not Accepted	Accepted	Not Accepted	Not Accepted	Not Accepted	Not Accepted	Not Accepted	yes	_zwl22000	zwl12000_21000	8888	Not Accepted	Accepted	Accepted	Not Accepted	Not Accepted	Not Accepted	Not Accepted	8888	Not Accepted	Accepted	Not Accepted	Accepted	Not Accepted	Not Accepted	Not Accepted	Not Accepted	0	0	0	0	0	0	no	8888	yes	1
Shamva	594	1616	2616	#NULL!	#NULL!	18	wra	primary	married_monogamy	1	3	8888	Not Accepted	Accepted	Not Accepted	Not Accepted	Not Accepted	Not Accepted	Not Accepted	no	zwl1000_5000	zwl1000_5000	8888	Not Accepted	Not Accepted	Not Accepted	Not Accepted	Not Accepted	Not Accepted	Accepted	8888	Not Accepted	Accepted	Not Accepted	Not Accepted	Not Accepted	Not Accepted	Not Accepted	Not Accepted	0	0	0	0	0	6	no	8888	no	8888
Shamva	595	1623	2623	#NULL!	#NULL!	19	wra	o__level	married_monogamy	1	3	8888	Not Accepted	Accepted	Not Accepted	Not Accepted	Not Accepted	Not Accepted	Not Accepted	yes	zwl1000_5000	zwl1000_5000	8888	Not Accepted	Not Accepted	Not Accepted	Not Accepted	Not Accepted	Not Accepted	Accepted	8888	Not Accepted	Accepted	Not Accepted	Not Accepted	Not Accepted	Not Accepted	Not Accepted	Not Accepted	0	0	0	0	0	3	no	8888	no	8888
Shamva	596	1629	2629	#NULL!	#NULL!	26	wra	primary	married_monogamy	1	5	8888	Not Accepted	Not Accepted	Not Accepted	Not Accepted	Not Accepted	Not Accepted	Accepted	yes	zwl1000_5000	zwl1000_5000	8888	Not Accepted	Not Accepted	Not Accepted	Not Accepted	Not Accepted	Not Accepted	Accepted	8888	Not Accepted	Accepted	Not Accepted	Not Accepted	Not Accepted	Not Accepted	Not Accepted	Not Accepted	0	0	0	0	0	0	no	8888	no	8888
Shamva	597	1544	2544	#NULL!	#NULL!	20	wra	primary	married_monogamy	1	3	8888	Not Accepted	Accepted	Not Accepted	Not Accepted	Not Accepted	Not Accepted	Not Accepted	no	zwl1000_5000	zwl1000_5000	8888	Not Accepted	Not Accepted	Not Accepted	Not Accepted	Not Accepted	Not Accepted	Accepted	8888	Not Accepted	Not Accepted	Not Accepted	Not Accepted	Not Accepted	Not Accepted	Not Accepted	Accepted	0	0	0	0	0	0	no	8888	yes	2
Shamva	598	1552	2552	-17.0822	31.4992	19	wra	primary	married_monogamy	1	3	8888	Not Accepted	Accepted	Not Accepted	Not Accepted	Not Accepted	Not Accepted	Not Accepted	no	zwl5100_11000	zwl5100_11000	8888	Not Accepted	Accepted	Not Accepted	Not Accepted	Not Accepted	Not Accepted	Not Accepted	8888	Not Accepted	Not Accepted	Not Accepted	Not Accepted	Not Accepted	Not Accepted	Not Accepted	Accepted	1	1	0	5	0	4	no	8888	no	8888
Shamva	599	1559	2559	-17.0562	31.5709	19	wra	primary	married_monogamy	1	4	8888	Not Accepted	Accepted	Not Accepted	Not Accepted	Not Accepted	Not Accepted	Not Accepted	yes	zwl5100_11000	zwl5100_11000	8888	Accepted	Not Accepted	Accepted	Not Accepted	Not Accepted	Not Accepted	Not Accepted	8888	Not Accepted	Accepted	Not Accepted	Not Accepted	Not Accepted	Not Accepted	Not Accepted	Not Accepted	0	0	0	0	0	0	no	8888	no	8888
Shamva	600	1564	2564	-17.0816	31.4971	28	wra	primary	married_monogamy	2	3	8888	Not Accepted	Accepted	Not Accepted	Not Accepted	Not Accepted	Not Accepted	Not Accepted	yes	zwl12000_21000	zwl5100_11000	8888	Not Accepted	Not Accepted	Not Accepted	Not Accepted	Not Accepted	Not Accepted	Accepted	8888	Not Accepted	Accepted	Not Accepted	Not Accepted	Not Accepted	Not Accepted	Not Accepted	Not Accepted	0	0	0	0	0	0	no	8888	no	8888
Shamva	601	1573	2573	-17.0603	31.4939	30	wra	o__level	married_monogamy	1	4	8888	Not Accepted	Accepted	Not Accepted	Not Accepted	Not Accepted	Not Accepted	Not Accepted	yes	zwl1000_5000	zwl1000_5000	8888	Not Accepted	Accepted	Not Accepted	Not Accepted	Not Accepted	Not Accepted	Not Accepted	8888	Not Accepted	Accepted	Not Accepted	Not Accepted	Not Accepted	Not Accepted	Not Accepted	Not Accepted	0	0	0	0	0	0	no	8888	no	8888
Shamva	602	1582	2582	-17.0782	31.4873	31	wra	o__level	married_monogamy	1	5	8888	Not Accepted	Accepted	Not Accepted	Not Accepted	Not Accepted	Not Accepted	Not Accepted	yes	_zwl22000	zwl5100_11000	8888	Not Accepted	Accepted	Not Accepted	Not Accepted	Not Accepted	Not Accepted	Not Accepted	8888	Not Accepted	Accepted	Not Accepted	Not Accepted	Not Accepted	Not Accepted	Not Accepted	Not Accepted	0	0	0	0	0	0	no	8888	no	8888
Shamva	603	1589	2589	-17.0773	31.4804	18	wra	primary	married_monogamy	1	3	8888	Not Accepted	Not Accepted	Not Accepted	Not Accepted	Not Accepted	Not Accepted	Accepted	yes	zwl5100_11000	zwl5100_11000	8888	Not Accepted	Not Accepted	Not Accepted	Not Accepted	Not Accepted	Not Accepted	Accepted	8888	Not Accepted	Accepted	Not Accepted	Not Accepted	Not Accepted	Not Accepted	Not Accepted	Not Accepted	0	0	0	0	0	0	no	8888	yes	0.1
Shamva	604	1596	2596	-17.0778	31.4785	19	wra	primary	married_monogamy	1	3	8888	Not Accepted	Accepted	Not Accepted	Not Accepted	Not Accepted	Not Accepted	Not Accepted	no	zwl5100_11000	zwl5100_11000	8888	Not Accepted	Not Accepted	Not Accepted	Not Accepted	Not Accepted	Not Accepted	Accepted	8888	Not Accepted	Not Accepted	Not Accepted	Not Accepted	Not Accepted	Not Accepted	Not Accepted	Accepted	0	0	0	0	0	0	no	8888	no	8888
Shamva	605	1607	2607	-17.0748	31.4756	33	wra	o__level	married_monogamy	2	4	8888	Not Accepted	Not Accepted	Not Accepted	Not Accepted	Not Accepted	Not Accepted	Accepted	yes	zwl1000_5000	zwl1000_5000	8888	Not Accepted	Accepted	Not Accepted	Not Accepted	Not Accepted	Not Accepted	Not Accepted	8888	Not Accepted	Accepted	Not Accepted	Not Accepted	Not Accepted	Not Accepted	Not Accepted	Not Accepted	0	0	0	13	0	35	no	8888	yes	0.1
Shamva	606	1620	2620	-17.0721	31.4676	21	wra	primary	married_monogamy	2	4	8888	Not Accepted	Accepted	Not Accepted	Not Accepted	Not Accepted	Not Accepted	Not Accepted	yes	zwl1000_5000	zwl1000_5000	8888	Not Accepted	Accepted	Not Accepted	Not Accepted	Not Accepted	Not Accepted	Not Accepted	8888	Not Accepted	Accepted	Not Accepted	Not Accepted	Not Accepted	Not Accepted	Not Accepted	Not Accepted	0	0	0	0	0	5	no	8888	no	8888
Shamva	607	1635	8888	-17.0786	31.4711	17	wra	o__level	married_monogamy	1	6	8888	Not Accepted	Accepted	Not Accepted	Not Accepted	Not Accepted	Not Accepted	Not Accepted	no	zwl1000_5000	zwl1000_5000	8888	Not Accepted	Not Accepted	Not Accepted	Not Accepted	Not Accepted	Not Accepted	Accepted	8888	Not Accepted	Not Accepted	Not Accepted	Not Accepted	Not Accepted	Not Accepted	Not Accepted	Accepted	0	0	0	0	0	0	no	8888	yes	5
Shamva	608	1639	8888	-17.06	31.6526	38	wra	o__level	married_monogamy	1	5	8888	Not Accepted	Accepted	Not Accepted	Not Accepted	Not Accepted	Not Accepted	Not Accepted	yes	zwl5100_11000	zwl1000_5000	8888	Not Accepted	Accepted	Accepted	Not Accepted	Not Accepted	Not Accepted	Not Accepted	8888	Not Accepted	Accepted	Not Accepted	Not Accepted	Not Accepted	Not Accepted	Not Accepted	Not Accepted	0	0	0	0	0	0	no	8888	yes	1
Shamva	609	1540	2540	-17.0601	31.6531	32	wra	o__level	married_monogamy	1	4	8888	Not Accepted	Accepted	Not Accepted	Not Accepted	Not Accepted	Not Accepted	Not Accepted	yes	_zwl22000	_zwl22000	8888	Not Accepted	Accepted	Accepted	Not Accepted	Not Accepted	Accepted	Not Accepted	8888	Accepted	Accepted	Not Accepted	Not Accepted	Accepted	Not Accepted	Not Accepted	Not Accepted	0	0	0	0	0	0	no	8888	yes	3
Shamva	610	1541	2541	-17.0608	31.6542	29	wra	primary	married_monogamy	2	7	8888	Not Accepted	Accepted	Not Accepted	Not Accepted	Not Accepted	Not Accepted	Not Accepted	yes	zwl5100_11000	zwl5100_11000	8888	Not Accepted	Not Accepted	Accepted	Not Accepted	Not Accepted	Not Accepted	Not Accepted	8888	Not Accepted	Accepted	Accepted	Not Accepted	Not Accepted	Not Accepted	Not Accepted	Not Accepted	0	0	0	0	0	0	no	8888	yes	1
Shamva	611	1547	2547	-17.0608	31.6542	31	wra	primary	married_monogamy	1	5	8888	Not Accepted	Not Accepted	Not Accepted	Not Accepted	Not Accepted	Not Accepted	Accepted	yes	zwl1000_5000	zwl1000_5000	8888	Not Accepted	Accepted	Accepted	Not Accepted	Not Accepted	Not Accepted	Not Accepted	8888	Not Accepted	Accepted	Accepted	Not Accepted	Not Accepted	Not Accepted	Not Accepted	Not Accepted	0	0	0	0	0	8	no	8888	no	8888
Shamva	612	1562	8888	-17.0607	31.6543	30	wra	o__level	married_monogamy	1	4	8888	Not Accepted	Accepted	Not Accepted	Not Accepted	Not Accepted	Not Accepted	Not Accepted	yes	zwl12000_21000	zwl5100_11000	8888	Not Accepted	Not Accepted	Accepted	Not Accepted	Not Accepted	Not Accepted	Not Accepted	8888	Not Accepted	Accepted	Not Accepted	Not Accepted	Not Accepted	Not Accepted	Not Accepted	Not Accepted	2	0	0	7	0	16	no	8888	yes	0.1
Shamva	613	1576	2576	-17.0607	31.6543	21	wra	o__level	married_monogamy	2	4	8888	Not Accepted	Accepted	Not Accepted	Not Accepted	Not Accepted	Not Accepted	Not Accepted	yes	zwl1000_5000	zwl1000_5000	8888	Not Accepted	Not Accepted	Not Accepted	Not Accepted	Not Accepted	Not Accepted	Accepted	8888	Not Accepted	Accepted	Not Accepted	Not Accepted	Not Accepted	Not Accepted	Not Accepted	Not Accepted	0	0	0	0	0	0	no	8888	no	8888
Shamva	614	8888	2579	-17.0614	31.6546	31	wra	o__level	married_monogamy	1	4	8888	Not Accepted	Accepted	Not Accepted	Not Accepted	Not Accepted	Not Accepted	Not Accepted	yes	zwl1000_5000	zwl1000_5000	8888	Not Accepted	Accepted	Not Accepted	Not Accepted	Not Accepted	Not Accepted	Not Accepted	8888	Not Accepted	Accepted	Not Accepted	Not Accepted	Not Accepted	Not Accepted	Not Accepted	Not Accepted	0	0	0	0	0	0	no	8888	no	8888
Shamva	615	1584	2584	-17.0616	31.6536	27	wra	primary	married_monogamy	1	5	8888	Not Accepted	Not Accepted	Accepted	Not Accepted	Not Accepted	Not Accepted	Not Accepted	yes	zwl1000_5000	zwl1000_5000	8888	Not Accepted	Not Accepted	Not Accepted	Not Accepted	Not Accepted	Not Accepted	Accepted	8888	Not Accepted	Accepted	Not Accepted	Not Accepted	Not Accepted	Not Accepted	Not Accepted	Not Accepted	0	0	0	0	0	0	no	8888	yes	0.1
Shamva	616	1595	2595	-17.0686	31.652	21	wra	primary	married_monogamy	2	4	8888	Not Accepted	Accepted	Not Accepted	Not Accepted	Not Accepted	Not Accepted	Not Accepted	yes	zwl5100_11000	zwl5100_11000	8888	Not Accepted	Accepted	Not Accepted	Not Accepted	Not Accepted	Not Accepted	Not Accepted	8888	Not Accepted	Accepted	Not Accepted	Not Accepted	Not Accepted	Not Accepted	Not Accepted	Not Accepted	0	0	0	1	0	2	no	8888	yes	1
Shamva	617	1597	2597	-17.0685	31.6521	40	wra	o__level	married_monogamy	2	6	8888	Not Accepted	Not Accepted	Accepted	Not Accepted	Not Accepted	Not Accepted	Not Accepted	yes	zwl5100_11000	zwl5100_11000	8888	Not Accepted	Not Accepted	Accepted	Not Accepted	Not Accepted	Not Accepted	Not Accepted	8888	Not Accepted	Accepted	Not Accepted	Not Accepted	Not Accepted	Not Accepted	Not Accepted	Not Accepted	0	0	0	0	0	0	no	8888	yes	1
Shamva	618	1606	2606	-17.3186	31.5973	41	wra	primary	married_polygamy	1	6	8888	Not Accepted	Accepted	Not Accepted	Not Accepted	Not Accepted	Not Accepted	Not Accepted	yes	zwl5100_11000	zwl5100_11000	8888	Not Accepted	Not Accepted	Not Accepted	Not Accepted	Not Accepted	Not Accepted	Accepted	8888	Not Accepted	Accepted	Not Accepted	Not Accepted	Not Accepted	Not Accepted	Not Accepted	Not Accepted	0	0	0	0	0	0	no	8888	no	8888
Shamva	619	1619	2619	-17.3198	31.5989	27	wra	o__level	married_monogamy	2	4	8888	Not Accepted	Not Accepted	Not Accepted	Not Accepted	Not Accepted	Not Accepted	Accepted	yes	zwl5100_11000	zwl1000_5000	8888	Not Accepted	Not Accepted	Not Accepted	Not Accepted	Not Accepted	Not Accepted	Accepted	8888	Not Accepted	Accepted	Not Accepted	Not Accepted	Not Accepted	Not Accepted	Not Accepted	Not Accepted	0	0	0	0	0	0	no	8888	no	8888
Shamva	620	1628	2628	-17.3176	31.5973	37	wra	o__level	married_monogamy	2	8	8888	Not Accepted	Accepted	Not Accepted	Not Accepted	Not Accepted	Not Accepted	Not Accepted	yes	zwl12000_21000	zwl5100_11000	8888	Not Accepted	Not Accepted	Not Accepted	Not Accepted	Not Accepted	Not Accepted	Accepted	8888	Not Accepted	Accepted	Not Accepted	Not Accepted	Not Accepted	Not Accepted	Not Accepted	Not Accepted	0	0	0	0	0	0	no	8888	yes	1
Shamva	621	1627	8888	-17.3183	31.5965	17	wra	o__level	married_monogamy	1	3	8888	Not Accepted	Accepted	Not Accepted	Not Accepted	Not Accepted	Not Accepted	Not Accepted	yes	_zwl22000	zwl12000_21000	8888	Not Accepted	Not Accepted	Not Accepted	Not Accepted	Not Accepted	Not Accepted	Accepted	8888	Not Accepted	Accepted	Not Accepted	Not Accepted	Not Accepted	Not Accepted	Not Accepted	Not Accepted	0	0	0	0	0	0	no	8888	no	8888
Shamva	622	1637	2637	-17.3183	31.5965	30	wra	o__level	single__never_married	1	4	8888	Not Accepted	Accepted	Not Accepted	Not Accepted	Not Accepted	Not Accepted	Not Accepted	yes	zwl5100_11000	zwl5100_11000	8888	Accepted	Not Accepted	Accepted	Not Accepted	Not Accepted	Accepted	Not Accepted	8888	Not Accepted	Accepted	Not Accepted	Not Accepted	Not Accepted	Not Accepted	Not Accepted	Not Accepted	0	0	0	0	0	0	no	8888	no	8888
Shamva	623	1538	2538	-17.3184	31.5971	23	wra	o__level	married_monogamy	1	3	8888	Not Accepted	Accepted	Not Accepted	Not Accepted	Not Accepted	Not Accepted	Not Accepted	yes	_zwl22000	zwl12000_21000	8888	Not Accepted	Accepted	Accepted	Not Accepted	Not Accepted	Not Accepted	Not Accepted	8888	Not Accepted	Accepted	Not Accepted	Not Accepted	Not Accepted	Not Accepted	Not Accepted	Not Accepted	0	0	0	0	0	0	no	8888	no	8888
Shamva	624	1550	2550	-17.3178	31.6058	34	wra	o__level	married_monogamy	1	4	8888	Not Accepted	Accepted	Not Accepted	Not Accepted	Not Accepted	Not Accepted	Not Accepted	yes	zwl5100_11000	zwl1000_5000	8888	Not Accepted	Accepted	Accepted	Not Accepted	Not Accepted	Not Accepted	Not Accepted	8888	Not Accepted	Accepted	Not Accepted	Not Accepted	Not Accepted	Not Accepted	Not Accepted	Not Accepted	2	5	0	5	0	5	no	8888	yes	0.1
Shamva	625	1558	2558	-17.3127	31.645	44	wra	primary	married_monogamy	3	7	8888	Not Accepted	Accepted	Not Accepted	Not Accepted	Not Accepted	Not Accepted	Not Accepted	yes	zwl1000_5000	zwl1000_5000	8888	Not Accepted	Accepted	Not Accepted	Not Accepted	Not Accepted	Not Accepted	Not Accepted	8888	Not Accepted	Accepted	Not Accepted	Not Accepted	Not Accepted	Not Accepted	Not Accepted	Not Accepted	0	0	0	4	0	0	no	8888	yes	0.1
Shamva	626	1561	2561	-17.3139	31.6468	38	wra	primary	married_monogamy	0	4	8888	Not Accepted	Accepted	Not Accepted	Not Accepted	Not Accepted	Not Accepted	Not Accepted	yes	zwl5100_11000	zwl1000_5000	8888	Not Accepted	Not Accepted	Not Accepted	Not Accepted	Not Accepted	Not Accepted	Accepted	8888	Not Accepted	Accepted	Not Accepted	Not Accepted	Not Accepted	Not Accepted	Not Accepted	Not Accepted	0	0	0	0	0	0	yes	Ducks	yes	0.1
Shamva	627	1567	8888	-17.3171	31.636	28	wra	o__level	married_monogamy	1	5	8888	Not Accepted	Not Accepted	Accepted	Not Accepted	Not Accepted	Not Accepted	Not Accepted	yes	zwl1000_5000	zwl1000_5000	8888	Not Accepted	Accepted	Not Accepted	Not Accepted	Not Accepted	Not Accepted	Not Accepted	8888	Not Accepted	Accepted	Not Accepted	Not Accepted	Accepted	Not Accepted	Not Accepted	Not Accepted	0	0	0	3	0	0	no	8888	yes	1
Shamva	628	1579	2578	-17.3299	31.588	38	wra	primary	married_monogamy	2	6	8888	Not Accepted	Not Accepted	Accepted	Not Accepted	Not Accepted	Not Accepted	Not Accepted	no	zwl5100_11000	zwl5100_11000	8888	Not Accepted	Accepted	Not Accepted	Not Accepted	Not Accepted	Not Accepted	Not Accepted	8888	Not Accepted	Not Accepted	Not Accepted	Not Accepted	Not Accepted	Not Accepted	Not Accepted	Accepted	2	0	0	0	0	0	no	8888	yes	0.1
Shamva	629	1593	2593	#NULL!	#NULL!	26	wra	o__level	separated_divorced	1	3	8888	Not Accepted	Accepted	Not Accepted	Not Accepted	Not Accepted	Not Accepted	Not Accepted	yes	zwl5100_11000	zwl5100_11000	8888	Not Accepted	Not Accepted	Not Accepted	Not Accepted	Not Accepted	Not Accepted	Accepted	8888	Not Accepted	Accepted	Not Accepted	Not Accepted	Not Accepted	Not Accepted	Not Accepted	Not Accepted	0	0	0	0	0	0	no	8888	no	8888
Shamva	630	1600	2600	-17.3186	31.5973	25	wra	o__level	married_monogamy	1	3	8888	Not Accepted	Accepted	Not Accepted	Not Accepted	Not Accepted	Not Accepted	Not Accepted	yes	_zwl22000	zwl12000_21000	8888	Accepted	Not Accepted	Accepted	Not Accepted	Not Accepted	Accepted	Not Accepted	8888	Not Accepted	Accepted	Not Accepted	Not Accepted	Not Accepted	Not Accepted	Not Accepted	Not Accepted	0	0	0	0	0	0	no	8888	yes	0.1
Shamva	631	1602	2602	-17.3198	31.5989	24	wra	o__level	married_monogamy	1	4	8888	Not Accepted	Accepted	Not Accepted	Not Accepted	Not Accepted	Not Accepted	Not Accepted	yes	_zwl22000	zwl12000_21000	8888	Not Accepted	Accepted	Accepted	Not Accepted	Not Accepted	Not Accepted	Not Accepted	8888	Not Accepted	Accepted	Not Accepted	Not Accepted	Not Accepted	Accepted	Not Accepted	Not Accepted	0	0	0	0	0	0	no	8888	yes	1
Shamva	632	1613	2613	-17.3176	31.5973	34	wra	primary	married_polygamy	1	7	8888	Not Accepted	Accepted	Not Accepted	Not Accepted	Not Accepted	Not Accepted	Not Accepted	yes	zwl5100_11000	zwl5100_11000	8888	Not Accepted	Not Accepted	Not Accepted	Not Accepted	Not Accepted	Not Accepted	Accepted	8888	Not Accepted	Accepted	Accepted	Not Accepted	Not Accepted	Not Accepted	Not Accepted	Not Accepted	0	0	0	0	0	0	no	8888	yes	0.1
Shamva	633	8888	2617	-17.3183	31.5965	16	wra	primary	married_monogamy	1	3	8888	Not Accepted	Accepted	Not Accepted	Not Accepted	Not Accepted	Not Accepted	Not Accepted	yes	zwl5100_11000	zwl5100_11000	8888	Not Accepted	Accepted	Not Accepted	Not Accepted	Not Accepted	Not Accepted	Not Accepted	8888	Not Accepted	Accepted	Not Accepted	Not Accepted	Not Accepted	Not Accepted	Not Accepted	Not Accepted	0	0	0	0	0	0	no	8888	yes	0.1
Shamva	634	1624	2624	-17.3183	31.5965	26	wra	primary	married_monogamy	1	3	8888	Not Accepted	Accepted	Not Accepted	Not Accepted	Not Accepted	Not Accepted	Not Accepted	yes	zwl1000_5000	zwl1000_5000	8888	Not Accepted	Accepted	Accepted	Not Accepted	Not Accepted	Not Accepted	Not Accepted	8888	Not Accepted	Accepted	Accepted	Not Accepted	Not Accepted	Not Accepted	Not Accepted	Not Accepted	0	0	0	0	0	0	no	8888	yes	1
Shamva	635	1626	2626	-17.3184	31.5971	42	wra	primary	married_monogamy	1	7	8888	Not Accepted	Not Accepted	Not Accepted	Not Accepted	Not Accepted	Not Accepted	Accepted	yes	zwl1000_5000	zwl1000_5000	8888	Not Accepted	Accepted	Not Accepted	Not Accepted	Not Accepted	Not Accepted	Not Accepted	8888	Not Accepted	Accepted	Not Accepted	Not Accepted	Not Accepted	Not Accepted	Not Accepted	Not Accepted	0	0	0	0	0	0	no	8888	yes	0.1
Shamva	636	1642	2642	-17.3178	31.6058	22	wra	o__level	married_monogamy	3	5	8888	Not Accepted	Accepted	Not Accepted	Not Accepted	Not Accepted	Not Accepted	Not Accepted	yes	zwl1000_5000	zwl1000_5000	8888	Not Accepted	Not Accepted	Not Accepted	Not Accepted	Not Accepted	Not Accepted	Accepted	8888	Not Accepted	Accepted	Not Accepted	Not Accepted	Not Accepted	Not Accepted	Not Accepted	Not Accepted	0	0	0	0	0	4	no	8888	yes	0.1
Shamva	637	1645	2645	-17.3127	31.645	19	wra	primary	married_monogamy	1	4	8888	Not Accepted	Accepted	Not Accepted	Not Accepted	Not Accepted	Not Accepted	Not Accepted	yes	zwl5100_11000	zwl5100_11000	8888	Not Accepted	Not Accepted	Accepted	Not Accepted	Not Accepted	Not Accepted	Not Accepted	8888	Not Accepted	Accepted	Not Accepted	Accepted	Not Accepted	Not Accepted	Not Accepted	Not Accepted	0	0	0	1	0	4	no	8888	yes	0.1
Shamva	638	1644	2644	-17.3139	31.6468	26	wra	primary	married_monogamy	3	6	8888	Not Accepted	Accepted	Not Accepted	Not Accepted	Not Accepted	Not Accepted	Not Accepted	yes	_zwl22000	zwl12000_21000	8888	Not Accepted	Accepted	Not Accepted	Not Accepted	Not Accepted	Not Accepted	Not Accepted	8888	Not Accepted	Accepted	Not Accepted	Not Accepted	Not Accepted	Not Accepted	Not Accepted	Not Accepted	0	0	0	0	0	0	no	8888	yes	0.1
Shamva	639	1653	2653	-17.3171	31.636	19	wra	o__level	married_polygamy	1	3	8888	Not Accepted	Accepted	Not Accepted	Not Accepted	Not Accepted	Not Accepted	Not Accepted	yes	zwl5100_11000	zwl5100_11000	8888	Not Accepted	Not Accepted	Not Accepted	Not Accepted	Not Accepted	Not Accepted	Accepted	8888	Not Accepted	Accepted	Not Accepted	Not Accepted	Not Accepted	Not Accepted	Not Accepted	Not Accepted	0	0	0	4	0	6	no	8888	yes	0.1
Murewa	1	8888	8888	#NULL!	#NULL!	46	8888	o__level	widowed	1	6	8888	Not Accepted	Accepted	Not Accepted	Not Accepted	Not Accepted	Not Accepted	Not Accepted	yes	_zwl1000	_zwl1000	radio	Not Accepted	Accepted	Not Accepted	Not Accepted	Not Accepted	Not Accepted	Not Accepted	radio	Not Accepted	Accepted	Not Accepted	Not Accepted	Not Accepted	Not Accepted	Not Accepted	Not Accepted	0	0	0	0	0	0	8888	8888	yes	2
Murewa	2	1018	2018	#NULL!	#NULL!	28	8888	o__level	separated_divorced	1	4	8888	Not Accepted	Accepted	Not Accepted	Not Accepted	Not Accepted	Not Accepted	Not Accepted	yes	zwl1000_5000	zwl1000_5000	none_of_the_above	Not Accepted	Not Accepted	Not Accepted	Not Accepted	Not Accepted	Not Accepted	Accepted	radio computer	Not Accepted	Accepted	Not Accepted	Not Accepted	Accepted	Not Accepted	Not Accepted	Not Accepted	0	0	0	0	0	30	8888	8888	no	8888
Murewa	3	8888	8888	-15.4997	33.0733	49	8888	primary	separated_divorced	1	3	8888	Not Accepted	Accepted	Not Accepted	Not Accepted	Not Accepted	Not Accepted	Not Accepted	yes	zwl1000_5000	zwl1000_5000	radio	Not Accepted	Accepted	Not Accepted	Not Accepted	Not Accepted	Not Accepted	Not Accepted	radio	Not Accepted	Accepted	Not Accepted	Not Accepted	Not Accepted	Not Accepted	Not Accepted	Not Accepted	0	0	0	0	0	4	8888	8888	no	8888
Murewa	4	8888	8888	-17.5386	31.8214	26	8888	o__level	married_monogamy	1	5	8888	Not Accepted	Not Accepted	Not Accepted	Not Accepted	Not Accepted	Not Accepted	Accepted	yes	zwl1000_5000	zwl1000_5000	radio	Not Accepted	Accepted	Not Accepted	Not Accepted	Not Accepted	Not Accepted	Not Accepted	radio	Not Accepted	Accepted	Not Accepted	Not Accepted	Not Accepted	Not Accepted	Not Accepted	Not Accepted	0	0	0	0	0	16	8888	8888	yes	1
Murewa	5	1012	2012	-17.5408	31.8173	52	8888	none	married_monogamy	1	6	8888	Not Accepted	Accepted	Not Accepted	Not Accepted	Not Accepted	Not Accepted	Not Accepted	yes	zwl1000_5000	zwl1000_5000	none_of_the_above	Not Accepted	Not Accepted	Not Accepted	Not Accepted	Not Accepted	Not Accepted	Accepted	radio	Not Accepted	Accepted	Not Accepted	Not Accepted	Not Accepted	Not Accepted	Not Accepted	Not Accepted	0	0	0	0	0	6	8888	8888	yes	2
Murewa	6	8888	8888	-17.5385	31.8177	43	wra	o__level	married_monogamy	1	6	8888	Not Accepted	Not Accepted	Not Accepted	Not Accepted	Not Accepted	Not Accepted	Accepted	yes	_zwl1000	_zwl1000	none_of_the_above	Not Accepted	Not Accepted	Not Accepted	Not Accepted	Not Accepted	Not Accepted	Accepted	radio	Not Accepted	Accepted	Not Accepted	Not Accepted	Not Accepted	Not Accepted	Not Accepted	Not Accepted	0	0	2	0	0	3	8888	8888	yes	1
Murewa	7	1013	2013	-17.5321	31.8223	28	wra	primary	married_monogamy	1	5	8888	Not Accepted	Accepted	Not Accepted	Not Accepted	Not Accepted	Not Accepted	Not Accepted	yes	zwl1000_5000	zwl1000_5000	radio	Not Accepted	Accepted	Not Accepted	Not Accepted	Not Accepted	Not Accepted	Not Accepted	radio	Not Accepted	Accepted	Not Accepted	Not Accepted	Not Accepted	Not Accepted	Not Accepted	Not Accepted	0	0	0	1	0	13	8888	8888	yes	2
Murewa	8	8888	8888	-17.5274	31.8106	33	wra	o__level	married_monogamy	1	5	8888	Not Accepted	Accepted	Not Accepted	Not Accepted	Not Accepted	Not Accepted	Not Accepted	yes	zwl1000_5000	zwl1000_5000	none_of_the_above	Not Accepted	Not Accepted	Not Accepted	Not Accepted	Not Accepted	Not Accepted	Accepted	television radio	Not Accepted	Accepted	Accepted	Not Accepted	Not Accepted	Not Accepted	Not Accepted	Not Accepted	0	0	0	2	0	0	8888	8888	yes	1.5
Murewa	9	1017	2017	-17.528	31.8023	24	wra	primary	married_monogamy	1	5	8888	Not Accepted	Accepted	Not Accepted	Not Accepted	Not Accepted	Not Accepted	Not Accepted	yes	zwl1000_5000	zwl1000_5000	none_of_the_above	Not Accepted	Not Accepted	Not Accepted	Not Accepted	Not Accepted	Not Accepted	Accepted	radio	Not Accepted	Accepted	Not Accepted	Not Accepted	Not Accepted	Not Accepted	Not Accepted	Not Accepted	0	0	0	0	0	3	8888	8888	yes	1
Murewa	10	1015	2015	-17.5272	31.7979	17	wra	primary	married_monogamy	1	3	8888	Not Accepted	Accepted	Not Accepted	Not Accepted	Not Accepted	Not Accepted	Accepted	yes	zwl1000_5000	zwl1000_5000	radio	Not Accepted	Accepted	Not Accepted	Not Accepted	Not Accepted	Not Accepted	Not Accepted	computer	Not Accepted	Not Accepted	Not Accepted	Not Accepted	Accepted	Not Accepted	Not Accepted	Not Accepted	0	0	0	1	0	2	8888	8888	yes	1
Murewa	11	8888	8888	-17.5326	31.7981	39	wra	primary	married_polygamy	1	8	8888	Not Accepted	Accepted	Not Accepted	Not Accepted	Not Accepted	Not Accepted	Not Accepted	yes	zwl1000_5000	zwl1000_5000	radio	Not Accepted	Accepted	Not Accepted	Not Accepted	Not Accepted	Not Accepted	Not Accepted	radio television	Not Accepted	Accepted	Accepted	Not Accepted	Not Accepted	Not Accepted	Not Accepted	Not Accepted	0	0	0	0	0	7	8888	8888	yes	1
Murewa	12	8888	8888	-17.5325	31.774	40	wra	primary	married_monogamy	1	6	8888	Not Accepted	Not Accepted	Accepted	Not Accepted	Not Accepted	Not Accepted	Not Accepted	no	_zwl1000	_zwl1000	radio	Not Accepted	Accepted	Not Accepted	Not Accepted	Not Accepted	Not Accepted	Not Accepted	radio	Not Accepted	Accepted	Not Accepted	Not Accepted	Not Accepted	Not Accepted	Not Accepted	Not Accepted	1	0	0	0	0	8	8888	8888	yes	1
Murewa	13	1014	2014	#NULL!	#NULL!	40	wra	primary	married_monogamy	1	5	8888	Not Accepted	Not Accepted	Not Accepted	Not Accepted	Not Accepted	Not Accepted	Accepted	no	zwl1000_5000	zwl1000_5000	none_of_the_above	Not Accepted	Not Accepted	Not Accepted	Not Accepted	Not Accepted	Not Accepted	Accepted	radio television	Not Accepted	Accepted	Accepted	Not Accepted	Not Accepted	Not Accepted	Not Accepted	Not Accepted	1	0	0	0	0	4	8888	8888	yes	1
Murewa	14	8888	8888	#NULL!	#NULL!	39	wra	primary	married_monogamy	1	4	8888	Not Accepted	Not Accepted	Accepted	Not Accepted	Accepted	Not Accepted	Not Accepted	yes	zwl1000_5000	zwl1000_5000	none_of_the_above	Not Accepted	Not Accepted	Not Accepted	Not Accepted	Not Accepted	Not Accepted	Accepted	radio	Not Accepted	Accepted	Not Accepted	Not Accepted	Not Accepted	Not Accepted	Not Accepted	Not Accepted	0	0	0	3	0	0	8888	8888	yes	1
Murewa	15	8888	8888	-17.7291	31.5891	34	8888	o__level	married_polygamy	1	3	8888	Not Accepted	Not Accepted	Accepted	Not Accepted	Not Accepted	Not Accepted	Accepted	yes	_zwl1000	_zwl1000	radio	Not Accepted	Accepted	Not Accepted	Not Accepted	Not Accepted	Not Accepted	Not Accepted	radio	Not Accepted	Accepted	Not Accepted	Not Accepted	Not Accepted	Not Accepted	Not Accepted	Not Accepted	0	0	0	0	0	8	8888	8888	no	8888
Murewa	16	1011	2011	-17.7289	31.5906	37	8888	primary	married_monogamy	1	6	8888	Not Accepted	Not Accepted	Accepted	Not Accepted	Not Accepted	Not Accepted	Not Accepted	yes	zwl1000_5000	zwl1000_5000	none_of_the_above	Not Accepted	Not Accepted	Not Accepted	Not Accepted	Not Accepted	Not Accepted	Accepted	radio	Not Accepted	Accepted	Not Accepted	Not Accepted	Not Accepted	Not Accepted	Not Accepted	Not Accepted	0	0	0	0	0	8	8888	8888	yes	0.5
Murewa	17	1019	2019	-17.7327	31.5941	39	8888	o__level	married_monogamy	1	4	8888	Not Accepted	Not Accepted	Accepted	Not Accepted	Not Accepted	Not Accepted	Not Accepted	yes	zwl1000_5000	zwl1000_5000	radio	Not Accepted	Accepted	Not Accepted	Not Accepted	Not Accepted	Not Accepted	Not Accepted	radio	Not Accepted	Accepted	Not Accepted	Not Accepted	Not Accepted	Not Accepted	Not Accepted	Not Accepted	0	0	0	5	0	16	8888	8888	yes	1
Murewa	18	8888	2020	-17.7364	31.5948	35	8888	primary	widowed	1	5	8888	Not Accepted	Not Accepted	Not Accepted	Not Accepted	Not Accepted	Not Accepted	Accepted	no	zwl1000_5000	zwl1000_5000	none_of_the_above	Not Accepted	Not Accepted	Not Accepted	Not Accepted	Not Accepted	Not Accepted	Accepted	none_of_the_above	Not Accepted	Not Accepted	Not Accepted	Not Accepted	Not Accepted	Not Accepted	Not Accepted	Accepted	0	0	0	0	0	0	8888	8888	yes	3
Murewa	19	1032	2032	-17.737	31.5952	40	wra	primary	separated_divorced	1	6	8888	Not Accepted	Accepted	Not Accepted	Not Accepted	Not Accepted	Not Accepted	Accepted	yes	zwl1000_5000	zwl1000_5000	none_of_the_above	Not Accepted	Not Accepted	Not Accepted	Not Accepted	Not Accepted	Not Accepted	Accepted	radio	Not Accepted	Accepted	Not Accepted	Not Accepted	Not Accepted	Not Accepted	Not Accepted	Not Accepted	0	0	0	2	0	3	8888	8888	no	8888
Murewa	20	1021	2021	-17.7417	31.5928	49	wra	teritiary	married_monogamy	1	5	8888	Accepted	Not Accepted	Not Accepted	Not Accepted	Not Accepted	Not Accepted	Not Accepted	yes	_zwl22000	zwl5100_11000	radio television	Not Accepted	Accepted	Accepted	Not Accepted	Not Accepted	Not Accepted	Not Accepted	electricity radio refrigerator	Accepted	Accepted	Not Accepted	Not Accepted	Not Accepted	Accepted	Not Accepted	Not Accepted	0	0	0	0	0	20	8888	8888	yes	4
Murewa	21	1037	2037	-17.745	31.5973	23	wra	o__level	married_monogamy	3	5	8888	Not Accepted	Not Accepted	Not Accepted	Not Accepted	Accepted	Not Accepted	Not Accepted	yes	zwl5100_11000	zwl1000_5000	electricity radio television	Accepted	Accepted	Accepted	Not Accepted	Not Accepted	Not Accepted	Not Accepted	radio television computer	Not Accepted	Accepted	Accepted	Not Accepted	Accepted	Not Accepted	Not Accepted	Not Accepted	0	0	0	0	0	15	8888	8888	yes	0.5
Murewa	22	1039	2039	-17.7438	31.5899	21	wra	o__level	married_monogamy	1	7	8888	Not Accepted	Accepted	Not Accepted	Not Accepted	Not Accepted	Not Accepted	Not Accepted	yes	zwl5100_11000	zwl1000_5000	none_of_the_above	Not Accepted	Not Accepted	Not Accepted	Not Accepted	Not Accepted	Not Accepted	Accepted	electricity radio television	Accepted	Accepted	Accepted	Not Accepted	Not Accepted	Not Accepted	Not Accepted	Not Accepted	0	0	0	0	0	0	8888	8888	yes	1
Murewa	23	8888	2027	#NULL!	#NULL!	34	wra	o__level	married_monogamy	1	5	8888	Not Accepted	Accepted	Not Accepted	Not Accepted	Not Accepted	Not Accepted	Not Accepted	yes	_zwl22000	zwl12000_21000	electricity radio television refrigerator	Accepted	Accepted	Accepted	Not Accepted	Not Accepted	Accepted	Not Accepted	electricity radio refrigerator	Accepted	Accepted	Not Accepted	Not Accepted	Not Accepted	Accepted	Not Accepted	Not Accepted	1	0	0	8	0	10	8888	8888	no	8888
Murewa	24	1024	2024	-17.7499	31.5942	34	wra	primary	married_monogamy	3	7	8888	Not Accepted	Accepted	Not Accepted	Not Accepted	Accepted	Not Accepted	Not Accepted	yes	zwl1000_5000	zwl1000_5000	none_of_the_above	Not Accepted	Not Accepted	Not Accepted	Not Accepted	Not Accepted	Not Accepted	Accepted	radio	Not Accepted	Accepted	Not Accepted	Not Accepted	Not Accepted	Not Accepted	Not Accepted	Not Accepted	0	0	0	3	0	0	8888	8888	yes	1
Murewa	25	1036	2036	-17.7482	31.5901	51	guardian_of_chi	o__level	widowed	1	4	8888	Not Accepted	Not Accepted	Not Accepted	Not Accepted	Not Accepted	Not Accepted	Accepted	yes	_zwl1000	_zwl1000	none_of_the_above	Not Accepted	Not Accepted	Not Accepted	Not Accepted	Not Accepted	Not Accepted	Accepted	radio	Not Accepted	Accepted	Not Accepted	Not Accepted	Not Accepted	Not Accepted	Not Accepted	Not Accepted	0	0	0	0	0	2	8888	8888	no	8888
Murewa	26	2029	2029	#NULL!	#NULL!	30	wra	teritiary	married_monogamy	1	5	8888	Accepted	Not Accepted	Not Accepted	Not Accepted	Not Accepted	Not Accepted	Not Accepted	yes	_zwl22000	zwl5100_11000	electricity radio computer	Accepted	Accepted	Not Accepted	Not Accepted	Accepted	Not Accepted	Not Accepted	radio	Not Accepted	Accepted	Not Accepted	Not Accepted	Not Accepted	Not Accepted	Not Accepted	Not Accepted	0	0	0	0	0	0	8888	8888	no	8888
Murewa	27	1030	2030	-17.7451	31.9121	56	guardian_of_chi	primary	widowed	1	4	8888	Not Accepted	Not Accepted	Accepted	Not Accepted	Not Accepted	Not Accepted	Not Accepted	yes	_zwl1000	_zwl1000	none_of_the_above	Not Accepted	Not Accepted	Not Accepted	Not Accepted	Not Accepted	Not Accepted	Accepted	radio	Not Accepted	Accepted	Not Accepted	Not Accepted	Not Accepted	Not Accepted	Not Accepted	Not Accepted	0	0	0	3	0	6	8888	8888	no	8888
Murewa	28	1049	2049	-17.7336	31.9153	30	wra	teritiary	married_monogamy	1	4	8888	Accepted	Not Accepted	Not Accepted	Not Accepted	Not Accepted	Not Accepted	Not Accepted	yes	_zwl22000	zwl12000_21000	radio television	Not Accepted	Accepted	Accepted	Not Accepted	Not Accepted	Not Accepted	Not Accepted	radio	Not Accepted	Accepted	Not Accepted	Not Accepted	Not Accepted	Not Accepted	Not Accepted	Not Accepted	0	0	0	0	0	0	8888	8888	no	8888
Murewa	29	1045	2045	-17.7326	31.9231	46	wra	o__level	widowed	1	6	8888	Not Accepted	Accepted	Not Accepted	Not Accepted	Not Accepted	Not Accepted	Not Accepted	yes	_zwl1000	_zwl1000	radio	Not Accepted	Accepted	Not Accepted	Not Accepted	Not Accepted	Not Accepted	Not Accepted	radio	Not Accepted	Accepted	Not Accepted	Not Accepted	Not Accepted	Not Accepted	Not Accepted	Not Accepted	0	0	0	2	0	12	8888	8888	no	8888
Murewa	30	1046	2046	-17.7226	31.9308	28	wra	o__level	married_monogamy	1	4	8888	Not Accepted	Not Accepted	Accepted	Not Accepted	Not Accepted	Not Accepted	Not Accepted	yes	_zwl1000	_zwl1000	none_of_the_above	Not Accepted	Not Accepted	Not Accepted	Not Accepted	Not Accepted	Not Accepted	Accepted	radio	Not Accepted	Accepted	Not Accepted	Not Accepted	Not Accepted	Not Accepted	Not Accepted	Not Accepted	0	0	0	2	0	6	8888	8888	yes	1
Murewa	31	1035	2035	-17.7364	31.8989	57	guardian_of_chi	primary	widowed	1	6	8888	Not Accepted	Not Accepted	Not Accepted	Not Accepted	Not Accepted	Not Accepted	Accepted	yes	_zwl1000	_zwl1000	none_of_the_above	Not Accepted	Not Accepted	Not Accepted	Not Accepted	Not Accepted	Not Accepted	Accepted	radio	Not Accepted	Accepted	Not Accepted	Not Accepted	Not Accepted	Not Accepted	Not Accepted	Not Accepted	0	1	0	2	0	0	8888	8888	yes	3
Murewa	32	1051	2051	-17.701	31.9351	18	wra	o__level	separated_divorced	1	7	8888	Accepted	Not Accepted	Not Accepted	Not Accepted	Not Accepted	Not Accepted	Not Accepted	yes	_zwl1000	_zwl1000	television	Not Accepted	Not Accepted	Accepted	Not Accepted	Not Accepted	Not Accepted	Not Accepted	electricity radio television	Accepted	Accepted	Accepted	Not Accepted	Not Accepted	Not Accepted	Not Accepted	Not Accepted	0	0	0	3	0	0	8888	8888	no	8888
Murewa	33	1040	2040	-17.7017	31.9355	40	wra	o__level	widowed	1	7	8888	Accepted	Not Accepted	Not Accepted	Not Accepted	Not Accepted	Not Accepted	Not Accepted	yes	_zwl22000	zwl5100_11000	radio	Not Accepted	Accepted	Not Accepted	Not Accepted	Not Accepted	Not Accepted	Not Accepted	electricity radio television computer	Accepted	Accepted	Accepted	Not Accepted	Accepted	Not Accepted	Not Accepted	Not Accepted	2	2	0	7	0	35	8888	8888	yes	6
Murewa	34	1042	2042	-17.6945	31.9349	29	wra	o__level	separated_divorced	1	4	8888	Not Accepted	Accepted	Not Accepted	Not Accepted	Not Accepted	Not Accepted	Not Accepted	yes	_zwl1000	_zwl1000	none_of_the_above	Not Accepted	Not Accepted	Not Accepted	Not Accepted	Not Accepted	Not Accepted	Accepted	radio computer	Not Accepted	Accepted	Not Accepted	Not Accepted	Accepted	Not Accepted	Not Accepted	Not Accepted	2	5	0	0	0	25	8888	8888	no	8888
Murewa	35	1047	2047	-17.6992	31.9319	34	wra	o__level	married_monogamy	1	6	8888	Not Accepted	Not Accepted	Accepted	Not Accepted	Not Accepted	Not Accepted	Accepted	yes	_zwl1000	_zwl1000	radio	Not Accepted	Accepted	Not Accepted	Not Accepted	Not Accepted	Not Accepted	Not Accepted	radio	Not Accepted	Accepted	Not Accepted	Not Accepted	Not Accepted	Not Accepted	Not Accepted	Not Accepted	0	0	0	0	0	5	8888	8888	yes	1
Murewa	36	1038	2038	-17.6972	31.9335	28	wra	o__level	married_monogamy	1	5	8888	Not Accepted	Accepted	Not Accepted	Not Accepted	Not Accepted	Not Accepted	Not Accepted	yes	zwl1000_5000	zwl1000_5000	radio	Not Accepted	Accepted	Not Accepted	Not Accepted	Not Accepted	Not Accepted	Not Accepted	radio television	Not Accepted	Accepted	Accepted	Not Accepted	Not Accepted	Not Accepted	Not Accepted	Not Accepted	2	2	0	0	0	1	8888	8888	no	8888
Murewa	37	1023	2023	-17.8213	31.7226	33	wra	primary	married_monogamy	1	5	8888	Not Accepted	Not Accepted	Not Accepted	Not Accepted	Not Accepted	Not Accepted	Accepted	yes	_zwl1000	_zwl1000	radio	Not Accepted	Accepted	Not Accepted	Not Accepted	Not Accepted	Not Accepted	Not Accepted	radio	Not Accepted	Accepted	Not Accepted	Not Accepted	Not Accepted	Not Accepted	Not Accepted	Not Accepted	0	0	0	4	0	0	8888	8888	yes	2
Murewa	38	1031	2031	-17.8194	31.7282	23	wra	o__level	separated_divorced	1	7	8888	Not Accepted	Accepted	Not Accepted	Not Accepted	Not Accepted	Not Accepted	Not Accepted	yes	zwl1000_5000	zwl1000_5000	television	Not Accepted	Not Accepted	Accepted	Not Accepted	Not Accepted	Not Accepted	Not Accepted	electricity radio refrigerator	Accepted	Accepted	Not Accepted	Not Accepted	Not Accepted	Accepted	Not Accepted	Not Accepted	0	0	0	4	0	20	8888	8888	yes	5
Murewa	39	1028	2028	-17.8182	31.7283	23	wra	o__level	married_monogamy	2	4	8888	Not Accepted	Not Accepted	Not Accepted	Not Accepted	Not Accepted	Not Accepted	Accepted	yes	zwl1000_5000	zwl1000_5000	none_of_the_above	Not Accepted	Not Accepted	Not Accepted	Not Accepted	Not Accepted	Not Accepted	Accepted	radio	Not Accepted	Accepted	Not Accepted	Not Accepted	Not Accepted	Not Accepted	Not Accepted	Not Accepted	0	0	0	0	0	0	8888	8888	yes	2
Murewa	40	1026	2026	-17.8056	31.724	48	guardian_of_chi	primary	widowed	3	8	8888	Not Accepted	Not Accepted	Accepted	Not Accepted	Not Accepted	Not Accepted	Not Accepted	yes	zwl1000_5000	zwl1000_5000	radio	Not Accepted	Accepted	Not Accepted	Not Accepted	Not Accepted	Not Accepted	Not Accepted	radio computer	Not Accepted	Accepted	Not Accepted	Not Accepted	Accepted	Not Accepted	Not Accepted	Not Accepted	1	0	0	2	0	4	8888	8888	yes	1
Murewa	41	1050	2050	-17.8125	31.7219	42	guardian_of_chi	o__level	married_monogamy	1	4	8888	Not Accepted	Accepted	Not Accepted	Not Accepted	Not Accepted	Not Accepted	Not Accepted	yes	zwl1000_5000	zwl1000_5000	radio	Not Accepted	Accepted	Not Accepted	Not Accepted	Not Accepted	Not Accepted	Not Accepted	radio	Not Accepted	Accepted	Not Accepted	Not Accepted	Not Accepted	Not Accepted	Not Accepted	Not Accepted	0	0	0	3	0	7	8888	8888	yes	1.5
Murewa	42	1016	2016	-17.8428	31.7162	40	wra	o__level	married_monogamy	1	4	8888	Not Accepted	Not Accepted	Accepted	Not Accepted	Not Accepted	Not Accepted	Not Accepted	yes	zwl1000_5000	zwl1000_5000	none_of_the_above	Not Accepted	Not Accepted	Not Accepted	Not Accepted	Not Accepted	Not Accepted	Accepted	radio	Not Accepted	Accepted	Not Accepted	Not Accepted	Not Accepted	Not Accepted	Not Accepted	Not Accepted	0	0	0	0	0	24	8888	8888	yes	1
Murewa	43	1043	2043	-17.8378	31.7214	35	wra	primary	married_polygamy	2	8	8888	Not Accepted	Not Accepted	Not Accepted	Not Accepted	Not Accepted	Not Accepted	Accepted	yes	zwl1000_5000	zwl1000_5000	radio	Not Accepted	Accepted	Not Accepted	Not Accepted	Not Accepted	Not Accepted	Not Accepted	radio	Not Accepted	Accepted	Not Accepted	Not Accepted	Not Accepted	Not Accepted	Not Accepted	Not Accepted	0	0	0	0	0	3	8888	8888	yes	2
Murewa	44	1041	2041	-17.8162	31.7333	34	wra	primary	married_monogamy	1	7	8888	Not Accepted	Not Accepted	Not Accepted	Not Accepted	Not Accepted	Not Accepted	Accepted	yes	zwl1000_5000	zwl1000_5000	none_of_the_above	Not Accepted	Not Accepted	Not Accepted	Not Accepted	Not Accepted	Not Accepted	Accepted	radio	Not Accepted	Accepted	Not Accepted	Not Accepted	Not Accepted	Not Accepted	Not Accepted	Not Accepted	2	1	0	0	0	8	8888	8888	yes	0.5
Murewa	45	1048	2048	-17.8182	31.7364	38	wra	primary	married_monogamy	1	5	8888	Not Accepted	Not Accepted	Accepted	Not Accepted	Not Accepted	Not Accepted	Not Accepted	no	zwl1000_5000	zwl1000_5000	none_of_the_above	Not Accepted	Not Accepted	Not Accepted	Not Accepted	Not Accepted	Not Accepted	Accepted	none_of_the_above	Not Accepted	Not Accepted	Not Accepted	Not Accepted	Not Accepted	Not Accepted	Not Accepted	Accepted	0	0	0	0	0	3	8888	8888	no	8888
Murewa	46	1034	2034	-17.8182	31.7365	30	wra	o__level	married_monogamy	1	5	8888	Not Accepted	Not Accepted	Accepted	Not Accepted	Not Accepted	Not Accepted	Not Accepted	yes	zwl1000_5000	zwl1000_5000	radio	Not Accepted	Accepted	Not Accepted	Not Accepted	Not Accepted	Not Accepted	Not Accepted	electricity radio television computer	Accepted	Accepted	Accepted	Not Accepted	Accepted	Not Accepted	Not Accepted	Not Accepted	1	0	0	1	0	8	8888	8888	yes	0.5
Murewa	47	1052	2052	-17.8196	31.78	30	wra	o__level	married_monogamy	1	4	8888	Not Accepted	Not Accepted	Accepted	Not Accepted	Not Accepted	Not Accepted	Not Accepted	no	zwl1000_5000	zwl1000_5000	none_of_the_above	Not Accepted	Not Accepted	Not Accepted	Not Accepted	Not Accepted	Not Accepted	Accepted	radio computer	Not Accepted	Accepted	Not Accepted	Not Accepted	Accepted	Not Accepted	Not Accepted	Not Accepted	1	0	0	0	0	5	8888	8888	yes	1
Murewa	48	8888	2066	-17.8178	31.7724	38	wra	teritiary	married_monogamy	1	4	8888	Accepted	Not Accepted	Not Accepted	Not Accepted	Not Accepted	Not Accepted	Not Accepted	yes	zwl12000_21000	zwl5100_11000	electricity television refrigerator	Accepted	Not Accepted	Accepted	Not Accepted	Not Accepted	Accepted	Not Accepted	radio home_telephone television	Not Accepted	Accepted	Accepted	Accepted	Not Accepted	Not Accepted	Not Accepted	Not Accepted	0	0	0	0	0	0	8888	8888	no	8888
Murewa	49	1064	2064	-17.8202	31.7766	30	wra	o__level	married_monogamy	1	5	8888	Not Accepted	Accepted	Not Accepted	Not Accepted	Not Accepted	Not Accepted	Not Accepted	yes	zwl12000_21000	zwl1000_5000	electricity radio television	Accepted	Accepted	Accepted	Not Accepted	Not Accepted	Not Accepted	Not Accepted	electricity radio television	Accepted	Accepted	Accepted	Not Accepted	Not Accepted	Not Accepted	Not Accepted	Not Accepted	0	0	0	2	0	11	8888	8888	yes	1.5
Murewa	50	1069	2069	-17.8164	31.7866	22	wra	primary	married_monogamy	1	6	8888	Not Accepted	Not Accepted	Not Accepted	Not Accepted	Not Accepted	Not Accepted	Accepted	yes	zwl5100_11000	zwl1000_5000	electricity	Accepted	Not Accepted	Not Accepted	Not Accepted	Not Accepted	Not Accepted	Not Accepted	radio	Not Accepted	Accepted	Not Accepted	Not Accepted	Not Accepted	Not Accepted	Not Accepted	Not Accepted	0	0	0	1	0	2	8888	8888	no	8888
Murewa	51	1070	2070	-17.824	31.7681	40	wra	o__level	married_monogamy	1	7	8888	Not Accepted	Not Accepted	Not Accepted	Not Accepted	Not Accepted	Not Accepted	Accepted	yes	_zwl1000	_zwl1000	none_of_the_above	Not Accepted	Not Accepted	Not Accepted	Not Accepted	Not Accepted	Not Accepted	Accepted	radio	Not Accepted	Accepted	Not Accepted	Not Accepted	Not Accepted	Not Accepted	Not Accepted	Not Accepted	0	0	0	3	0	5	8888	8888	yes	1
Murewa	52	8888	2067	-17.8232	31.7677	32	wra	o__level	married_monogamy	1	4	8888	Not Accepted	Not Accepted	Not Accepted	Not Accepted	Not Accepted	Not Accepted	Accepted	yes	zwl1000_5000	zwl1000_5000	radio	Not Accepted	Accepted	Not Accepted	Not Accepted	Not Accepted	Not Accepted	Not Accepted	electricity radio	Accepted	Accepted	Not Accepted	Not Accepted	Not Accepted	Not Accepted	Not Accepted	Not Accepted	0	0	0	2	0	4	8888	8888	yes	1.5
Murewa	53	1065	2065	-17.8329	31.8033	36	wra	primary	married_monogamy	1	6	8888	Not Accepted	Not Accepted	Not Accepted	Not Accepted	Not Accepted	Not Accepted	Accepted	yes	zwl1000_5000	zwl1000_5000	none_of_the_above	Not Accepted	Not Accepted	Not Accepted	Not Accepted	Not Accepted	Not Accepted	Accepted	radio	Not Accepted	Accepted	Not Accepted	Not Accepted	Not Accepted	Not Accepted	Not Accepted	Not Accepted	0	0	0	1	0	2	8888	8888	yes	1
Murewa	54	1072	2072	-17.7975	31.7625	38	wra	primary	married_monogamy	1	6	8888	Not Accepted	Not Accepted	Accepted	Not Accepted	Not Accepted	Not Accepted	Not Accepted	yes	zwl1000_5000	zwl1000_5000	none_of_the_above	Not Accepted	Not Accepted	Not Accepted	Not Accepted	Not Accepted	Not Accepted	Accepted	electricity radio television	Accepted	Accepted	Accepted	Not Accepted	Not Accepted	Not Accepted	Not Accepted	Not Accepted	0	0	0	1	0	2	8888	8888	no	8888
Murewa	55	1063	2063	-17.821	31.7712	24	wra	o__level	married_polygamy	1	7	8888	Not Accepted	Not Accepted	Accepted	Not Accepted	Not Accepted	Not Accepted	Not Accepted	yes	zwl1000_5000	zwl1000_5000	radio	Not Accepted	Accepted	Not Accepted	Not Accepted	Not Accepted	Not Accepted	Not Accepted	electricity radio television	Accepted	Accepted	Accepted	Not Accepted	Not Accepted	Not Accepted	Not Accepted	Not Accepted	0	0	0	2	0	5	8888	8888	no	8888
Murewa	56	1068	2068	-17.8369	31.7554	21	wra	o__level	married_monogamy	1	2	8888	Not Accepted	Accepted	Not Accepted	Not Accepted	Not Accepted	Not Accepted	Not Accepted	yes	_zwl1000	_zwl1000	none_of_the_above	Not Accepted	Not Accepted	Not Accepted	Not Accepted	Not Accepted	Not Accepted	Accepted	radio	Not Accepted	Accepted	Not Accepted	Not Accepted	Not Accepted	Not Accepted	Not Accepted	Not Accepted	0	0	0	0	0	6	8888	8888	yes	1
Murewa	57	1071	2071	-17.8734	31.7455	26	wra	primary	married_monogamy	1	5	8888	Not Accepted	Not Accepted	Accepted	Not Accepted	Not Accepted	Not Accepted	Not Accepted	yes	_zwl1000	_zwl1000	radio	Not Accepted	Accepted	Not Accepted	Not Accepted	Not Accepted	Not Accepted	Not Accepted	electricity radio television	Accepted	Accepted	Accepted	Not Accepted	Not Accepted	Not Accepted	Not Accepted	Not Accepted	0	0	0	2	0	15	8888	8888	yes	0.5
Murewa	58	1058	2058	-17.8729	31.7452	52	guardian_of_chi	o__level	married_monogamy	1	5	8888	Not Accepted	Not Accepted	Accepted	Not Accepted	Not Accepted	Not Accepted	Not Accepted	yes	zwl5100_11000	zwl5100_11000	television	Not Accepted	Not Accepted	Accepted	Not Accepted	Not Accepted	Not Accepted	Not Accepted	radio	Not Accepted	Accepted	Not Accepted	Not Accepted	Not Accepted	Not Accepted	Not Accepted	Not Accepted	0	1	0	5	0	7	8888	8888	yes	5
Murewa	59	1057	2057	-17.8706	31.7454	52	guardian_of_chi	o__level	widowed	1	5	8888	Not Accepted	Not Accepted	Not Accepted	Not Accepted	Not Accepted	Not Accepted	Accepted	yes	_zwl1000	_zwl1000	none_of_the_above	Not Accepted	Not Accepted	Not Accepted	Not Accepted	Not Accepted	Not Accepted	Accepted	radio	Not Accepted	Accepted	Not Accepted	Not Accepted	Not Accepted	Not Accepted	Not Accepted	Not Accepted	0	0	0	0	0	0	8888	8888	yes	2
Murewa	60	1061	2061	-17.8686	31.7471	26	wra	o__level	married_monogamy	1	5	8888	Not Accepted	Accepted	Not Accepted	Not Accepted	Not Accepted	Not Accepted	Not Accepted	yes	zwl1000_5000	_zwl1000	radio	Not Accepted	Accepted	Not Accepted	Not Accepted	Not Accepted	Not Accepted	Not Accepted	radio television	Not Accepted	Accepted	Accepted	Not Accepted	Not Accepted	Not Accepted	Not Accepted	Not Accepted	0	0	0	0	0	5	8888	8888	yes	3
Murewa	61	8888	2054	-17.8722	31.7464	26	wra	o__level	married_monogamy	1	5	8888	Not Accepted	Not Accepted	Accepted	Not Accepted	Not Accepted	Not Accepted	Not Accepted	yes	_zwl1000	_zwl1000	none_of_the_above	Not Accepted	Not Accepted	Not Accepted	Not Accepted	Not Accepted	Not Accepted	Accepted	radio television	Not Accepted	Accepted	Accepted	Not Accepted	Not Accepted	Not Accepted	Not Accepted	Not Accepted	0	0	0	3	0	4	8888	8888	yes	2
Murewa	62	8888	2055	-17.8687	31.7532	35	wra	o__level	married_polygamy	1	10	8888	Not Accepted	Not Accepted	Not Accepted	Not Accepted	Not Accepted	Not Accepted	Accepted	yes	zwl1000_5000	zwl1000_5000	none_of_the_above	Not Accepted	Not Accepted	Not Accepted	Not Accepted	Not Accepted	Not Accepted	Accepted	radio television	Not Accepted	Accepted	Accepted	Not Accepted	Not Accepted	Not Accepted	Not Accepted	Not Accepted	0	0	0	0	0	7	8888	8888	yes	3
Murewa	63	1060	2060	-17.8653	31.7527	36	wra	o__level	separated_divorced	1	6	8888	Not Accepted	Not Accepted	Accepted	Not Accepted	Not Accepted	Not Accepted	Not Accepted	yes	zwl1000_5000	_zwl1000	radio	Not Accepted	Accepted	Not Accepted	Not Accepted	Not Accepted	Not Accepted	Not Accepted	radio	Not Accepted	Accepted	Not Accepted	Not Accepted	Not Accepted	Not Accepted	Not Accepted	Not Accepted	0	0	0	0	0	0	8888	8888	yes	1
Murewa	64	1053	2053	-17.8815	31.7596	34	wra	o__level	married_monogamy	2	8	8888	Accepted	Not Accepted	Not Accepted	Not Accepted	Not Accepted	Not Accepted	Not Accepted	yes	zwl1000_5000	zwl1000_5000	none_of_the_above	Not Accepted	Not Accepted	Not Accepted	Not Accepted	Not Accepted	Not Accepted	Accepted	radio	Not Accepted	Accepted	Not Accepted	Not Accepted	Not Accepted	Not Accepted	Not Accepted	Not Accepted	0	0	0	2	0	3	8888	8888	yes	1
Murewa	65	1059	2059	-17.883	31.7663	30	wra	o__level	married_polygamy	2	7	8888	Not Accepted	Not Accepted	Accepted	Not Accepted	Not Accepted	Not Accepted	Not Accepted	yes	_zwl1000	_zwl1000	radio	Not Accepted	Accepted	Not Accepted	Not Accepted	Not Accepted	Not Accepted	Not Accepted	radio	Not Accepted	Accepted	Not Accepted	Not Accepted	Not Accepted	Not Accepted	Not Accepted	Not Accepted	0	0	0	0	0	3	8888	8888	yes	1
Murewa	66	1056	2056	-17.8821	31.7686	49	wra	o__level	widowed	1	5	8888	Not Accepted	Not Accepted	Accepted	Not Accepted	Not Accepted	Not Accepted	Accepted	yes	_zwl1000	_zwl1000	none_of_the_above	Not Accepted	Not Accepted	Not Accepted	Not Accepted	Not Accepted	Not Accepted	Accepted	radio	Not Accepted	Accepted	Not Accepted	Not Accepted	Not Accepted	Not Accepted	Not Accepted	Not Accepted	0	0	0	2	0	5	8888	8888	yes	2
Murewa	67	1062	2062	#NULL!	#NULL!	23	wra	o__level	separated_divorced	1	7	8888	Not Accepted	Accepted	Not Accepted	Not Accepted	Not Accepted	Not Accepted	Accepted	yes	zwl1000_5000	zwl1000_5000	radio	Not Accepted	Accepted	Not Accepted	Not Accepted	Not Accepted	Not Accepted	Not Accepted	radio	Not Accepted	Accepted	Not Accepted	Not Accepted	Not Accepted	Not Accepted	Not Accepted	Not Accepted	0	0	0	2	0	5	8888	8888	yes	2
Murewa	68	1077	2057	-17.6663	31.7708	43	wra	o__level	married_monogamy	1	6	8888	Not Accepted	Not Accepted	Not Accepted	Not Accepted	Not Accepted	Not Accepted	Accepted	yes	zwl1000_5000	_zwl1000	none_of_the_above	Not Accepted	Not Accepted	Not Accepted	Not Accepted	Not Accepted	Not Accepted	Accepted	radio	Not Accepted	Accepted	Not Accepted	Not Accepted	Not Accepted	Not Accepted	Not Accepted	Not Accepted	0	0	0	0	0	11	8888	8888	yes	2
Murewa	69	1100	2100	-17.6668	31.7687	28	wra	o__level	married_monogamy	1	4	8888	Not Accepted	Not Accepted	Not Accepted	Not Accepted	Not Accepted	Not Accepted	Accepted	yes	_zwl1000	_zwl1000	none_of_the_above	Not Accepted	Not Accepted	Not Accepted	Not Accepted	Not Accepted	Not Accepted	Accepted	radio	Not Accepted	Accepted	Not Accepted	Not Accepted	Not Accepted	Not Accepted	Not Accepted	Not Accepted	0	0	0	0	0	3	8888	8888	yes	0.5
Murewa	70	1102	2102	-17.6698	31.7813	23	wra	primary	married_monogamy	1	3	8888	Not Accepted	Accepted	Not Accepted	Not Accepted	Not Accepted	Not Accepted	Not Accepted	yes	zwl1000_5000	_zwl1000	radio television	Not Accepted	Accepted	Accepted	Not Accepted	Not Accepted	Not Accepted	Not Accepted	radio	Not Accepted	Accepted	Not Accepted	Not Accepted	Not Accepted	Not Accepted	Not Accepted	Not Accepted	1	2	0	2	0	20	8888	8888	no	8888
Murewa	71	8888	2120	-17.6712	31.7796	79	guardian_of_chi	none	widowed	1	6	8888	Not Accepted	Not Accepted	Not Accepted	Not Accepted	Not Accepted	Not Accepted	Accepted	yes	_zwl1000	_zwl1000	none_of_the_above	Not Accepted	Not Accepted	Not Accepted	Not Accepted	Not Accepted	Not Accepted	Accepted	none_of_the_above	Not Accepted	Not Accepted	Not Accepted	Not Accepted	Not Accepted	Not Accepted	Not Accepted	Accepted	0	0	0	0	0	0	8888	8888	yes	1
Murewa	72	1082	2082	-17.6715	31.775	33	wra	o__level	married_monogamy	1	6	8888	Not Accepted	Not Accepted	Accepted	Not Accepted	Not Accepted	Not Accepted	Not Accepted	yes	zwl1000_5000	zwl1000_5000	none_of_the_above	Not Accepted	Not Accepted	Not Accepted	Not Accepted	Not Accepted	Not Accepted	Accepted	none_of_the_above	Not Accepted	Not Accepted	Not Accepted	Not Accepted	Not Accepted	Not Accepted	Not Accepted	Accepted	0	0	0	0	0	4	8888	8888	yes	1
Murewa	73	1073	2073	-17.6717	31.7715	21	wra	o__level	separated_divorced	1	3	8888	Accepted	Not Accepted	Not Accepted	Not Accepted	Not Accepted	Not Accepted	Not Accepted	yes	zwl12000_21000	zwl12000_21000	radio television refrigerator	Not Accepted	Accepted	Accepted	Not Accepted	Not Accepted	Accepted	Not Accepted	radio refrigerator	Not Accepted	Accepted	Not Accepted	Not Accepted	Not Accepted	Accepted	Not Accepted	Not Accepted	7	0	0	0	0	50	8888	8888	yes	1
Murewa	74	1098	2089	-17.6708	31.769	30	wra	o__level	married_monogamy	1	5	8888	Not Accepted	Not Accepted	Not Accepted	Not Accepted	Not Accepted	Not Accepted	Accepted	yes	zwl1000_5000	zwl1000_5000	none_of_the_above	Not Accepted	Not Accepted	Not Accepted	Not Accepted	Not Accepted	Not Accepted	Accepted	radio	Not Accepted	Accepted	Not Accepted	Not Accepted	Not Accepted	Not Accepted	Not Accepted	Not Accepted	0	0	0	0	0	5	8888	8888	yes	1
Murewa	75	8888	2091	-17.6765	31.7674	28	wra	primary	married_monogamy	1	7	8888	Not Accepted	Not Accepted	Not Accepted	Not Accepted	Not Accepted	Not Accepted	Accepted	yes	zwl1000_5000	zwl1000_5000	radio	Not Accepted	Accepted	Not Accepted	Not Accepted	Not Accepted	Not Accepted	Not Accepted	radio	Not Accepted	Accepted	Not Accepted	Not Accepted	Not Accepted	Not Accepted	Not Accepted	Not Accepted	0	0	0	0	0	5	8888	8888	no	8888
Murewa	76	1119	2119	-17.6735	31.7684	38	wra	o__level	married_monogamy	1	5	8888	Not Accepted	Not Accepted	Accepted	Not Accepted	Not Accepted	Not Accepted	Not Accepted	yes	zwl1000_5000	zwl1000_5000	none_of_the_above	Not Accepted	Not Accepted	Not Accepted	Not Accepted	Not Accepted	Not Accepted	Accepted	radio	Not Accepted	Accepted	Not Accepted	Not Accepted	Not Accepted	Not Accepted	Not Accepted	Not Accepted	0	0	0	0	0	7	8888	8888	yes	1
Murewa	77	8888	2112	-17.6788	31.7814	32	wra	primary	married_monogamy	1	4	8888	Not Accepted	Not Accepted	Not Accepted	Not Accepted	Not Accepted	Not Accepted	Accepted	yes	zwl1000_5000	zwl1000_5000	radio television	Not Accepted	Accepted	Accepted	Not Accepted	Not Accepted	Not Accepted	Not Accepted	radio computer	Not Accepted	Accepted	Not Accepted	Not Accepted	Accepted	Not Accepted	Not Accepted	Not Accepted	0	0	0	0	0	0	8888	8888	yes	0.5
Murewa	78	1076	2076	-17.5248	31.7607	22	wra	o__level	married_monogamy	1	4	8888	Not Accepted	Not Accepted	Not Accepted	Not Accepted	Not Accepted	Not Accepted	Accepted	no	_zwl1000	_zwl1000	none_of_the_above	Not Accepted	Not Accepted	Not Accepted	Not Accepted	Not Accepted	Not Accepted	Accepted	radio	Not Accepted	Accepted	Not Accepted	Not Accepted	Not Accepted	Not Accepted	Not Accepted	Not Accepted	0	0	0	0	0	4	8888	8888	yes	1
Murewa	79	1085	2085	-17.5242	31.7602	25	wra	primary	married_monogamy	1	4	8888	Not Accepted	Not Accepted	Not Accepted	Not Accepted	Not Accepted	Not Accepted	Accepted	yes	zwl1000_5000	zwl1000_5000	radio	Not Accepted	Accepted	Not Accepted	Not Accepted	Not Accepted	Not Accepted	Not Accepted	radio television	Not Accepted	Accepted	Accepted	Not Accepted	Not Accepted	Not Accepted	Not Accepted	Not Accepted	0	0	0	0	0	0	8888	8888	yes	1
Murewa	80	1094	2094	-17.5195	31.7603	58	guardian_of_chi	none	married_monogamy	2	4	8888	Accepted	Not Accepted	Not Accepted	Accepted	Not Accepted	Not Accepted	Not Accepted	yes	zwl1000_5000	zwl1000_5000	radio	Not Accepted	Accepted	Not Accepted	Not Accepted	Not Accepted	Not Accepted	Not Accepted	radio television	Not Accepted	Accepted	Accepted	Not Accepted	Not Accepted	Not Accepted	Not Accepted	Not Accepted	0	0	0	0	0	0	8888	8888	yes	1
Murewa	81	1081	2081	-17.516	31.7576	32	wra	o__level	married_monogamy	1	5	8888	Not Accepted	Not Accepted	Not Accepted	Not Accepted	Accepted	Not Accepted	Not Accepted	yes	zwl12000_21000	zwl1000_5000	radio	Not Accepted	Accepted	Not Accepted	Not Accepted	Not Accepted	Not Accepted	Not Accepted	electricity radio television computer ref	Accepted	Accepted	Accepted	Not Accepted	Accepted	Accepted	Not Accepted	Not Accepted	5	2	0	4	0	0	8888	8888	yes	1
Murewa	82	1115	2115	-17.5203	31.7544	21	wra	primary	separated_divorced	1	8	8888	Not Accepted	Not Accepted	Accepted	Not Accepted	Not Accepted	Not Accepted	Not Accepted	yes	zwl1000_5000	zwl1000_5000	none_of_the_above	Not Accepted	Not Accepted	Not Accepted	Not Accepted	Not Accepted	Not Accepted	Accepted	electricity radio	Accepted	Accepted	Not Accepted	Not Accepted	Not Accepted	Not Accepted	Not Accepted	Not Accepted	3	1	0	0	0	0	8888	8888	yes	4
Murewa	83	1113	2113	-17.5236	31.7497	30	wra	o__level	married_monogamy	3	8	8888	Not Accepted	Not Accepted	Not Accepted	Not Accepted	Not Accepted	Not Accepted	Accepted	yes	zwl1000_5000	zwl1000_5000	none_of_the_above	Not Accepted	Not Accepted	Not Accepted	Not Accepted	Not Accepted	Not Accepted	Accepted	radio	Not Accepted	Accepted	Not Accepted	Not Accepted	Not Accepted	Not Accepted	Not Accepted	Not Accepted	0	0	0	1	0	0	8888	8888	yes	0.5
Murewa	84	1114	2114	-17.5221	31.7463	23	wra	o__level	married_monogamy	1	3	8888	Not Accepted	Not Accepted	Accepted	Not Accepted	Not Accepted	Not Accepted	Not Accepted	yes	zwl1000_5000	zwl1000_5000	radio	Not Accepted	Accepted	Not Accepted	Not Accepted	Not Accepted	Not Accepted	Not Accepted	radio computer	Not Accepted	Accepted	Not Accepted	Not Accepted	Accepted	Not Accepted	Not Accepted	Not Accepted	1	0	0	0	0	3	8888	8888	yes	2
Murewa	85	1098	2098	-17.521	31.7429	33	guardian_of_chi	primary	married_monogamy	1	7	8888	Not Accepted	Not Accepted	Not Accepted	Not Accepted	Not Accepted	Not Accepted	Accepted	yes	zwl1000_5000	_zwl1000	none_of_the_above	Not Accepted	Not Accepted	Not Accepted	Not Accepted	Not Accepted	Not Accepted	Accepted	radio	Not Accepted	Accepted	Not Accepted	Not Accepted	Not Accepted	Not Accepted	Not Accepted	Not Accepted	1	0	0	0	0	0	8888	8888	yes	1
Murewa	86	1074	2074	-17.5192	31.7422	37	wra	primary	married_monogamy	2	5	8888	Not Accepted	Accepted	Not Accepted	Not Accepted	Not Accepted	Not Accepted	Accepted	yes	zwl1000_5000	zwl1000_5000	radio television	Not Accepted	Accepted	Accepted	Not Accepted	Not Accepted	Not Accepted	Not Accepted	radio	Not Accepted	Accepted	Not Accepted	Not Accepted	Not Accepted	Not Accepted	Not Accepted	Not Accepted	0	0	0	0	0	0	8888	8888	yes	1
Murewa	87	1101	2101	-17.521	31.7391	43	guardian_of_chi	o__level	married_monogamy	2	9	8888	Not Accepted	Not Accepted	Not Accepted	Not Accepted	Not Accepted	Not Accepted	Accepted	yes	zwl12000_21000	zwl5100_11000	television	Not Accepted	Not Accepted	Accepted	Not Accepted	Not Accepted	Not Accepted	Not Accepted	radio television	Not Accepted	Accepted	Accepted	Not Accepted	Not Accepted	Not Accepted	Not Accepted	Not Accepted	3	1	0	2	0	0	8888	8888	yes	1
Murewa	88	1111	2111	-17.5734	31.8049	26	wra	primary	married_monogamy	3	10	8888	Not Accepted	Not Accepted	Not Accepted	Not Accepted	Not Accepted	Not Accepted	Accepted	yes	zwl1000_5000	zwl1000_5000	none_of_the_above	Not Accepted	Not Accepted	Not Accepted	Not Accepted	Not Accepted	Not Accepted	Accepted	radio	Not Accepted	Accepted	Not Accepted	Not Accepted	Not Accepted	Not Accepted	Not Accepted	Not Accepted	3	3	0	3	0	0	8888	8888	yes	1
Murewa	89	1087	2087	-17.573	31.8026	59	guardian_of_chi	primary	married_monogamy	3	9	8888	Not Accepted	Not Accepted	Accepted	Not Accepted	Not Accepted	Not Accepted	Not Accepted	yes	zwl1000_5000	zwl1000_5000	none_of_the_above	Not Accepted	Not Accepted	Not Accepted	Not Accepted	Not Accepted	Not Accepted	Accepted	radio television computer	Not Accepted	Accepted	Accepted	Not Accepted	Accepted	Not Accepted	Not Accepted	Not Accepted	2	2	0	4	0	7	8888	8888	yes	2
Murewa	90	2117	1117	-17.5732	31.8041	34	wra	o__level	married_monogamy	1	5	8888	Not Accepted	Not Accepted	Not Accepted	Not Accepted	Not Accepted	Not Accepted	Accepted	yes	_zwl1000	_zwl1000	none_of_the_above	Not Accepted	Not Accepted	Not Accepted	Not Accepted	Not Accepted	Not Accepted	Accepted	radio	Not Accepted	Accepted	Not Accepted	Not Accepted	Not Accepted	Not Accepted	Not Accepted	Not Accepted	0	0	0	0	0	5	8888	8888	yes	1
Murewa	91	1122	2122	-17.5762	31.7984	61	guardian_of_chi	primary	married_monogamy	1	14	8888	Not Accepted	Accepted	Not Accepted	Not Accepted	Not Accepted	Not Accepted	Not Accepted	yes	zwl5100_11000	zwl5100_11000	television none_of_the_above	Not Accepted	Not Accepted	Accepted	Not Accepted	Not Accepted	Not Accepted	Accepted	electricity radio home_telephone computer	Accepted	Accepted	Not Accepted	Accepted	Accepted	Not Accepted	Not Accepted	Not Accepted	3	4	0	6	0	6	8888	8888	yes	1
Murewa	92	1116	2116	-17.5788	31.7927	24	wra	o__level	married_monogamy	1	3	8888	Accepted	Not Accepted	Not Accepted	Not Accepted	Not Accepted	Not Accepted	Not Accepted	yes	zwl5100_11000	zwl1000_5000	radio	Not Accepted	Accepted	Not Accepted	Not Accepted	Not Accepted	Not Accepted	Not Accepted	radio television	Not Accepted	Accepted	Accepted	Not Accepted	Not Accepted	Not Accepted	Not Accepted	Not Accepted	0	1	0	0	0	0	8888	8888	yes	3
Murewa	93	1110	2110	-17.5703	31.8014	37	wra	o__level	married_monogamy	1	5	8888	Not Accepted	Not Accepted	Not Accepted	Not Accepted	Not Accepted	Not Accepted	Accepted	yes	zwl1000_5000	zwl1000_5000	television	Not Accepted	Not Accepted	Accepted	Not Accepted	Not Accepted	Not Accepted	Not Accepted	radio computer	Not Accepted	Accepted	Not Accepted	Not Accepted	Accepted	Not Accepted	Not Accepted	Not Accepted	0	0	0	0	0	1	8888	8888	yes	3
Murewa	94	1080	2080	-17.5697	31.7952	37	wra	primary	married_monogamy	1	5	8888	Not Accepted	Not Accepted	Not Accepted	Not Accepted	Not Accepted	Not Accepted	Accepted	yes	_zwl1000	_zwl1000	none_of_the_above	Not Accepted	Not Accepted	Not Accepted	Not Accepted	Not Accepted	Not Accepted	Accepted	radio television	Not Accepted	Accepted	Accepted	Not Accepted	Not Accepted	Not Accepted	Not Accepted	Not Accepted	0	0	0	4	0	5	8888	8888	yes	2
Murewa	95	1078	2078	-17.56	31.7923	35	wra	o__level	married_monogamy	1	6	8888	Accepted	Not Accepted	Not Accepted	Not Accepted	Not Accepted	Not Accepted	Not Accepted	yes	zwl5100_11000	zwl1000_5000	radio	Not Accepted	Accepted	Not Accepted	Not Accepted	Not Accepted	Not Accepted	Not Accepted	radio	Not Accepted	Accepted	Not Accepted	Not Accepted	Not Accepted	Not Accepted	Not Accepted	Not Accepted	0	0	0	0	0	11	8888	8888	yes	1
Murewa	96	1095	2095	-18.1442	31.8812	40	wra	o__level	married_monogamy	1	6	8888	Not Accepted	Accepted	Not Accepted	Not Accepted	Not Accepted	Not Accepted	Accepted	yes	zwl1000_5000	_zwl1000	none_of_the_above	Not Accepted	Not Accepted	Not Accepted	Not Accepted	Not Accepted	Not Accepted	Accepted	radio television	Not Accepted	Accepted	Accepted	Not Accepted	Not Accepted	Not Accepted	Not Accepted	Not Accepted	0	0	0	2	0	0	8888	8888	yes	1
Murewa	97	1079	2079	-18.139	31.8809	25	wra	o__level	married_monogamy	1	4	8888	Not Accepted	Not Accepted	Not Accepted	Not Accepted	Not Accepted	Not Accepted	Accepted	yes	zwl5100_11000	zwl1000_5000	none_of_the_above	Not Accepted	Not Accepted	Not Accepted	Not Accepted	Not Accepted	Not Accepted	Accepted	radio	Not Accepted	Accepted	Not Accepted	Not Accepted	Not Accepted	Not Accepted	Not Accepted	Not Accepted	0	0	0	0	0	0	8888	8888	yes	10
Murewa	98	1103	2103	-18.1367	31.8722	38	wra	o__level	married_monogamy	1	7	8888	Accepted	Not Accepted	Not Accepted	Not Accepted	Not Accepted	Not Accepted	Not Accepted	yes	zwl5100_11000	zwl1000_5000	none_of_the_above	Not Accepted	Not Accepted	Not Accepted	Not Accepted	Not Accepted	Not Accepted	Accepted	radio television	Not Accepted	Accepted	Accepted	Not Accepted	Not Accepted	Not Accepted	Not Accepted	Not Accepted	0	1	0	0	0	38	8888	8888	no	8888
Murewa	99	8888	2085	-18.1331	31.8748	33	wra	o__level	married_monogamy	1	4	8888	Not Accepted	Not Accepted	Accepted	Not Accepted	Not Accepted	Not Accepted	Accepted	yes	zwl1000_5000	_zwl1000	none_of_the_above	Not Accepted	Not Accepted	Not Accepted	Not Accepted	Not Accepted	Not Accepted	Accepted	radio	Not Accepted	Accepted	Not Accepted	Not Accepted	Not Accepted	Not Accepted	Not Accepted	Not Accepted	0	2	0	0	0	3	8888	8888	no	8888
Murewa	100	1123	2123	-18.1234	31.8948	37	wra	o__level	married_monogamy	2	7	8888	Not Accepted	Accepted	Not Accepted	Not Accepted	Not Accepted	Not Accepted	Accepted	yes	zwl1000_5000	_zwl1000	none_of_the_above	Not Accepted	Not Accepted	Not Accepted	Not Accepted	Not Accepted	Not Accepted	Accepted	radio	Not Accepted	Accepted	Not Accepted	Not Accepted	Not Accepted	Not Accepted	Not Accepted	Not Accepted	0	0	0	0	0	0	8888	8888	no	8888
Murewa	101	8888	2106	-18.1172	31.9026	30	wra	o__level	married_monogamy	1	4	8888	Not Accepted	Not Accepted	Accepted	Not Accepted	Not Accepted	Not Accepted	Not Accepted	yes	_zwl1000	_zwl1000	none_of_the_above	Not Accepted	Not Accepted	Not Accepted	Not Accepted	Not Accepted	Not Accepted	Accepted	radio	Not Accepted	Accepted	Not Accepted	Not Accepted	Not Accepted	Not Accepted	Not Accepted	Not Accepted	0	0	0	0	0	0	8888	8888	no	8888
Murewa	102	1099	2099	-18.1139	31.8694	61	guardian_of_chi	primary	widowed	1	4	8888	Not Accepted	Accepted	Not Accepted	Not Accepted	Not Accepted	Not Accepted	Not Accepted	yes	zwl5100_11000	zwl1000_5000	radio	Not Accepted	Accepted	Not Accepted	Not Accepted	Not Accepted	Not Accepted	Not Accepted	radio	Not Accepted	Accepted	Not Accepted	Not Accepted	Not Accepted	Not Accepted	Not Accepted	Not Accepted	3	3	0	6	0	0	8888	8888	no	8888
Murewa	103	1097	2097	-18.1241	31.8835	44	wra	none	widowed	1	4	8888	Not Accepted	Not Accepted	Not Accepted	Not Accepted	Not Accepted	Not Accepted	Accepted	yes	_zwl1000	_zwl1000	none_of_the_above	Not Accepted	Not Accepted	Not Accepted	Not Accepted	Not Accepted	Not Accepted	Accepted	radio	Not Accepted	Accepted	Not Accepted	Not Accepted	Not Accepted	Not Accepted	Not Accepted	Not Accepted	0	0	0	2	0	0	8888	8888	yes	1
Murewa	104	1088	2088	-18.1214	31.9118	39	wra	primary	married_polygamy	1	5	8888	Accepted	Not Accepted	Accepted	Not Accepted	Not Accepted	Not Accepted	Not Accepted	yes	zwl5100_11000	zwl1000_5000	radio	Not Accepted	Accepted	Not Accepted	Not Accepted	Not Accepted	Not Accepted	Not Accepted	radio television	Not Accepted	Accepted	Accepted	Not Accepted	Not Accepted	Not Accepted	Not Accepted	Not Accepted	0	0	0	2	0	0	8888	8888	yes	1.5
Murewa	105	1084	2084	-18.1066	31.9149	35	wra	o__level	married_monogamy	1	7	8888	Not Accepted	Accepted	Not Accepted	Not Accepted	Not Accepted	Not Accepted	Not Accepted	yes	_zwl1000	_zwl1000	radio	Not Accepted	Accepted	Not Accepted	Not Accepted	Not Accepted	Not Accepted	Not Accepted	radio	Not Accepted	Accepted	Not Accepted	Not Accepted	Not Accepted	Not Accepted	Not Accepted	Not Accepted	0	0	0	0	0	0	8888	8888	yes	1
Murewa	106	1107	2107	-18.1273	31.7711	28	wra	primary	married_monogamy	1	10	8888	Not Accepted	Not Accepted	Accepted	Not Accepted	Not Accepted	Not Accepted	Not Accepted	yes	zwl1000_5000	zwl1000_5000	none_of_the_above	Not Accepted	Not Accepted	Not Accepted	Not Accepted	Not Accepted	Not Accepted	Accepted	radio	Not Accepted	Accepted	Not Accepted	Not Accepted	Not Accepted	Not Accepted	Not Accepted	Not Accepted	0	0	0	0	0	1	8888	8888	no	8888
Murewa	107	1108	2108	-18.1229	31.7725	48	wra	o__level	separated_divorced	2	5	8888	Not Accepted	Not Accepted	Accepted	Not Accepted	Not Accepted	Not Accepted	Not Accepted	yes	_zwl1000	_zwl1000	none_of_the_above	Not Accepted	Not Accepted	Not Accepted	Not Accepted	Not Accepted	Not Accepted	Accepted	radio	Not Accepted	Accepted	Not Accepted	Not Accepted	Not Accepted	Not Accepted	Not Accepted	Not Accepted	0	1	0	1	0	2	8888	8888	yes	2
Murewa	108	8888	2086	-18.121	31.7749	34	wra	o__level	married_monogamy	1	7	8888	Not Accepted	Not Accepted	Not Accepted	Not Accepted	Not Accepted	Not Accepted	Accepted	yes	zwl5100_11000	zwl1000_5000	radio	Not Accepted	Accepted	Not Accepted	Not Accepted	Not Accepted	Not Accepted	Not Accepted	radio	Not Accepted	Accepted	Not Accepted	Not Accepted	Not Accepted	Not Accepted	Not Accepted	Not Accepted	0	0	0	0	0	4	8888	8888	yes	2
Murewa	109	1093	2093	-18.1062	31.7772	32	wra	primary	married_monogamy	1	4	8888	Accepted	Not Accepted	Not Accepted	Not Accepted	Not Accepted	Not Accepted	Not Accepted	yes	zwl5100_11000	zwl1000_5000	none_of_the_above	Not Accepted	Not Accepted	Not Accepted	Not Accepted	Not Accepted	Not Accepted	Accepted	radio	Not Accepted	Accepted	Not Accepted	Not Accepted	Not Accepted	Not Accepted	Not Accepted	Not Accepted	0	0	0	2	0	5	8888	8888	no	8888
Murewa	110	1096	2096	-18.095	31.7703	32	wra	o__level	married_monogamy	2	4	8888	Not Accepted	Not Accepted	Not Accepted	Not Accepted	Not Accepted	Not Accepted	Accepted	yes	zwl5100_11000	zwl1000_5000	none_of_the_above	Not Accepted	Not Accepted	Not Accepted	Not Accepted	Not Accepted	Not Accepted	Accepted	radio	Not Accepted	Accepted	Not Accepted	Not Accepted	Not Accepted	Not Accepted	Not Accepted	Not Accepted	0	0	0	0	0	2	8888	8888	no	8888
Murewa	111	1105	2105	-18.0937	31.7724	34	wra	o__level	married_monogamy	1	5	8888	Not Accepted	Not Accepted	Not Accepted	Not Accepted	Not Accepted	Not Accepted	Accepted	yes	zwl5100_11000	zwl1000_5000	none_of_the_above	Not Accepted	Not Accepted	Not Accepted	Not Accepted	Not Accepted	Not Accepted	Accepted	radio	Not Accepted	Accepted	Not Accepted	Not Accepted	Not Accepted	Not Accepted	Not Accepted	Not Accepted	0	0	0	0	0	4	8888	8888	yes	1
Murewa	112	1083	2083	-18.1496	31.8172	41	wra	o__level	married_monogamy	1	7	8888	Not Accepted	Accepted	Not Accepted	Not Accepted	Not Accepted	Not Accepted	Accepted	yes	zwl1000_5000	zwl1000_5000	none_of_the_above	Not Accepted	Not Accepted	Not Accepted	Not Accepted	Not Accepted	Not Accepted	Accepted	radio	Not Accepted	Accepted	Not Accepted	Not Accepted	Not Accepted	Not Accepted	Not Accepted	Not Accepted	0	1	0	0	0	2	8888	8888	yes	3
Murewa	113	1090	2090	-18.1361	31.8097	23	wra	primary	married_monogamy	2	5	8888	Not Accepted	Not Accepted	Not Accepted	Not Accepted	Accepted	Not Accepted	Not Accepted	yes	zwl1000_5000	zwl1000_5000	none_of_the_above	Not Accepted	Not Accepted	Not Accepted	Not Accepted	Not Accepted	Not Accepted	Accepted	radio	Not Accepted	Accepted	Not Accepted	Not Accepted	Not Accepted	Not Accepted	Not Accepted	Not Accepted	2	0	0	0	0	0	8888	8888	no	8888
Murewa	114	1075	2075	-18.1309	31.8123	36	wra	o__level	married_monogamy	1	5	8888	Not Accepted	Not Accepted	Not Accepted	Not Accepted	Accepted	Not Accepted	Not Accepted	yes	zwl1000_5000	zwl1000_5000	none_of_the_above	Not Accepted	Not Accepted	Not Accepted	Not Accepted	Not Accepted	Not Accepted	Accepted	radio television home_telephone	Not Accepted	Accepted	Accepted	Accepted	Not Accepted	Not Accepted	Not Accepted	Not Accepted	0	0	0	0	0	5	8888	8888	yes	3
Murewa	115	1109	2109	-18.1277	31.7987	25	wra	o__level	married_monogamy	2	4	8888	Not Accepted	Not Accepted	Not Accepted	Not Accepted	Not Accepted	Not Accepted	Accepted	yes	zwl1000_5000	zwl1000_5000	radio	Not Accepted	Accepted	Not Accepted	Not Accepted	Not Accepted	Not Accepted	Not Accepted	radio	Not Accepted	Accepted	Not Accepted	Not Accepted	Not Accepted	Not Accepted	Not Accepted	Not Accepted	0	0	0	0	0	7	8888	8888	no	8888
Murewa	116	1118	2118	-18.179	31.7237	29	wra	o__level	married_monogamy	2	6	8888	Not Accepted	Accepted	Not Accepted	Not Accepted	Not Accepted	Not Accepted	Accepted	yes	zwl1000_5000	zwl1000_5000	radio	Not Accepted	Accepted	Not Accepted	Not Accepted	Not Accepted	Not Accepted	Not Accepted	radio	Not Accepted	Accepted	Not Accepted	Not Accepted	Not Accepted	Not Accepted	Not Accepted	Not Accepted	0	0	0	0	0	0	8888	8888	yes	1
Murewa	117	1121	2121	-18.1783	31.7265	46	wra	primary	married_monogamy	3	8	8888	Not Accepted	Not Accepted	Not Accepted	Not Accepted	Accepted	Not Accepted	Not Accepted	yes	zwl1000_5000	zwl1000_5000	none_of_the_above	Not Accepted	Not Accepted	Not Accepted	Not Accepted	Not Accepted	Not Accepted	Accepted	radio	Not Accepted	Accepted	Not Accepted	Not Accepted	Not Accepted	Not Accepted	Not Accepted	Not Accepted	1	0	0	0	0	6	8888	8888	no	8888
Murewa	118	1025	2025	-18.1873	31.7301	29	wra	o__level	married_monogamy	2	5	8888	Not Accepted	Not Accepted	Not Accepted	Not Accepted	Accepted	Not Accepted	Not Accepted	yes	zwl1000_5000	zwl1000_5000	none_of_the_above	Not Accepted	Not Accepted	Not Accepted	Not Accepted	Not Accepted	Not Accepted	Accepted	radio electricity	Accepted	Accepted	Not Accepted	Not Accepted	Not Accepted	Not Accepted	Not Accepted	Not Accepted	0	0	0	0	0	3	8888	8888	yes	0.5
Murewa	119	1153	2153	-18.1853	31.7371	42	wra	o__level	married_monogamy	1	8	8888	Not Accepted	Not Accepted	Not Accepted	Not Accepted	Accepted	Not Accepted	Not Accepted	yes	zwl1000_5000	zwl1000_5000	none_of_the_above	Not Accepted	Not Accepted	Not Accepted	Not Accepted	Not Accepted	Not Accepted	Accepted	radio television	Not Accepted	Accepted	Accepted	Not Accepted	Not Accepted	Not Accepted	Not Accepted	Not Accepted	1	0	0	0	0	11	8888	8888	no	8888
Murewa	120	1125	2125	-18.1868	31.7319	21	wra	o__level	married_monogamy	1	3	8888	Not Accepted	Accepted	Not Accepted	Not Accepted	Not Accepted	Not Accepted	Not Accepted	yes	zwl1000_5000	zwl1000_5000	none_of_the_above	Not Accepted	Not Accepted	Not Accepted	Not Accepted	Not Accepted	Not Accepted	Accepted	radio	Not Accepted	Accepted	Not Accepted	Not Accepted	Not Accepted	Not Accepted	Not Accepted	Not Accepted	0	0	0	0	0	0	8888	8888	yes	1
Murewa	121	1151	2151	-18.1863	31.7324	42	wra	primary	married_monogamy	2	6	8888	Not Accepted	Not Accepted	Not Accepted	Not Accepted	Not Accepted	Not Accepted	Accepted	yes	_zwl1000	_zwl1000	none_of_the_above	Not Accepted	Not Accepted	Not Accepted	Not Accepted	Not Accepted	Not Accepted	Accepted	radio	Not Accepted	Accepted	Not Accepted	Not Accepted	Not Accepted	Not Accepted	Not Accepted	Not Accepted	2	0	0	0	0	9	8888	8888	yes	1
Murewa	122	1152	2152	-18.1858	31.7349	43	wra	primary	married_monogamy	1	3	8888	Not Accepted	Not Accepted	Not Accepted	Not Accepted	Not Accepted	Not Accepted	Accepted	yes	zwl1000_5000	zwl1000_5000	none_of_the_above	Not Accepted	Not Accepted	Not Accepted	Not Accepted	Not Accepted	Not Accepted	Accepted	radio	Not Accepted	Accepted	Not Accepted	Not Accepted	Not Accepted	Not Accepted	Not Accepted	Not Accepted	0	0	0	0	0	7	8888	8888	yes	1
Murewa	123	1129	2129	-18.186	31.733	42	wra	o__level	married_monogamy	1	3	8888	Not Accepted	Not Accepted	Accepted	Not Accepted	Not Accepted	Not Accepted	Not Accepted	yes	zwl1000_5000	zwl1000_5000	radio	Not Accepted	Accepted	Not Accepted	Not Accepted	Not Accepted	Not Accepted	Not Accepted	radio television computer	Not Accepted	Accepted	Accepted	Not Accepted	Accepted	Not Accepted	Not Accepted	Not Accepted	3	1	0	0	0	9	8888	8888	yes	2
Murewa	124	1141	2141	-17.6413	31.884	41	wra	o__level	married_monogamy	1	6	8888	Not Accepted	Not Accepted	Accepted	Not Accepted	Not Accepted	Not Accepted	Not Accepted	yes	zwl1000_5000	zwl1000_5000	none_of_the_above	Not Accepted	Not Accepted	Not Accepted	Not Accepted	Not Accepted	Not Accepted	Accepted	radio	Not Accepted	Accepted	Not Accepted	Not Accepted	Not Accepted	Not Accepted	Not Accepted	Not Accepted	0	0	0	2	0	8	8888	8888	yes	2
Murewa	125	1146	2146	-17.6348	31.8927	40	wra	primary	married_monogamy	2	9	8888	Accepted	Not Accepted	Not Accepted	Not Accepted	Accepted	Not Accepted	Not Accepted	yes	zwl1000_5000	zwl1000_5000	radio	Not Accepted	Accepted	Not Accepted	Not Accepted	Not Accepted	Not Accepted	Not Accepted	radio	Not Accepted	Accepted	Not Accepted	Not Accepted	Not Accepted	Not Accepted	Not Accepted	Not Accepted	0	0	0	1	0	4	8888	8888	yes	1.5
Murewa	126	1128	2128	-17.642	31.8947	39	wra	o__level	married_monogamy	1	4	8888	Not Accepted	Not Accepted	Accepted	Not Accepted	Not Accepted	Not Accepted	Not Accepted	yes	zwl1000_5000	zwl1000_5000	radio television	Not Accepted	Accepted	Accepted	Not Accepted	Not Accepted	Not Accepted	Not Accepted	radio television computer	Not Accepted	Accepted	Accepted	Not Accepted	Accepted	Not Accepted	Not Accepted	Not Accepted	2	0	0	1	0	6	8888	8888	yes	2
Murewa	127	1137	2137	-17.6395	31.8814	40	wra	a__level	married_monogamy	1	4	8888	Not Accepted	Accepted	Not Accepted	Not Accepted	Not Accepted	Not Accepted	Not Accepted	yes	zwl5100_11000	zwl1000_5000	radio television	Not Accepted	Accepted	Accepted	Not Accepted	Not Accepted	Not Accepted	Not Accepted	radio	Not Accepted	Accepted	Not Accepted	Not Accepted	Not Accepted	Not Accepted	Not Accepted	Not Accepted	7	1	0	0	0	17	8888	8888	yes	1
Murewa	128	1148	2148	-17.6412	31.8778	18	wra	a__level	married_monogamy	1	3	8888	Not Accepted	Accepted	Not Accepted	Not Accepted	Not Accepted	Not Accepted	Not Accepted	yes	zwl1000_5000	zwl1000_5000	none_of_the_above	Not Accepted	Not Accepted	Not Accepted	Not Accepted	Not Accepted	Not Accepted	Accepted	radio	Not Accepted	Accepted	Not Accepted	Not Accepted	Not Accepted	Not Accepted	Not Accepted	Not Accepted	0	0	0	2	0	20	8888	8888	yes	1
Murewa	129	2126	1126	-17.6433	31.8846	38	wra	o__level	married_monogamy	2	6	8888	Not Accepted	Accepted	Not Accepted	Not Accepted	Accepted	Not Accepted	Not Accepted	yes	zwl1000_5000	zwl1000_5000	radio	Not Accepted	Accepted	Not Accepted	Not Accepted	Not Accepted	Not Accepted	Not Accepted	radio computer	Not Accepted	Accepted	Not Accepted	Not Accepted	Accepted	Not Accepted	Not Accepted	Not Accepted	4	1	0	0	0	2	8888	8888	yes	2
Murewa	130	1147	2147	-17.6422	31.8852	28	wra	primary	married_monogamy	2	6	8888	Not Accepted	Not Accepted	Accepted	Not Accepted	Not Accepted	Not Accepted	Not Accepted	yes	zwl1000_5000	zwl1000_5000	none_of_the_above	Not Accepted	Not Accepted	Not Accepted	Not Accepted	Not Accepted	Not Accepted	Accepted	radio	Not Accepted	Accepted	Not Accepted	Not Accepted	Not Accepted	Not Accepted	Not Accepted	Not Accepted	3	3	0	2	0	0	8888	8888	yes	4
Murewa	131	1142	2142	-17.6473	31.8793	31	wra	primary	married_monogamy	2	5	8888	Not Accepted	Not Accepted	Accepted	Not Accepted	Not Accepted	Not Accepted	Not Accepted	yes	zwl1000_5000	zwl1000_5000	none_of_the_above	Not Accepted	Not Accepted	Not Accepted	Not Accepted	Not Accepted	Not Accepted	Accepted	television radio	Not Accepted	Accepted	Accepted	Not Accepted	Not Accepted	Not Accepted	Not Accepted	Not Accepted	0	0	0	0	0	5	8888	8888	yes	0.5
Murewa	132	1131	2131	-17.6445	31.8746	25	wra	o__level	married_monogamy	1	7	8888	Not Accepted	Not Accepted	Accepted	Not Accepted	Not Accepted	Not Accepted	Not Accepted	yes	zwl1000_5000	zwl1000_5000	radio television	Not Accepted	Accepted	Accepted	Not Accepted	Not Accepted	Not Accepted	Not Accepted	electricity radio computer	Accepted	Accepted	Not Accepted	Not Accepted	Accepted	Not Accepted	Not Accepted	Not Accepted	7	0	0	1	0	8	8888	8888	no	8888
Murewa	133	1133	2133	-17.6484	31.8738	27	wra	primary	married_monogamy	2	4	8888	Not Accepted	Not Accepted	Not Accepted	Not Accepted	Not Accepted	Not Accepted	Accepted	yes	zwl1000_5000	zwl1000_5000	radio	Not Accepted	Accepted	Not Accepted	Not Accepted	Not Accepted	Not Accepted	Not Accepted	radio electricity	Accepted	Accepted	Not Accepted	Not Accepted	Not Accepted	Not Accepted	Not Accepted	Not Accepted	0	0	0	0	0	7	8888	8888	yes	1
Murewa	134	1127	2127	-17.7129	31.9888	37	wra	primary	married_monogamy	4	6	8888	Not Accepted	Not Accepted	Accepted	Not Accepted	Not Accepted	Not Accepted	Not Accepted	no	zwl5100_11000	zwl1000_5000	none_of_the_above	Not Accepted	Not Accepted	Not Accepted	Not Accepted	Not Accepted	Not Accepted	Accepted	television computer	Not Accepted	Not Accepted	Accepted	Not Accepted	Accepted	Not Accepted	Not Accepted	Not Accepted	4	0	0	0	0	6	8888	8888	yes	1
Murewa	135	1150	2150	-17.7138	31.9867	36	wra	o__level	married_monogamy	1	7	8888	Not Accepted	Not Accepted	Accepted	Not Accepted	Not Accepted	Not Accepted	Not Accepted	yes	zwl5100_11000	zwl1000_5000	radio television	Not Accepted	Accepted	Accepted	Not Accepted	Not Accepted	Not Accepted	Not Accepted	radio computer	Not Accepted	Accepted	Not Accepted	Not Accepted	Accepted	Not Accepted	Not Accepted	Not Accepted	2	0	0	0	0	8	8888	8888	no	8888
Murewa	136	1144	2144	-17.7143	31.9868	36	wra	o__level	married_monogamy	1	6	8888	Not Accepted	Not Accepted	Accepted	Not Accepted	Not Accepted	Not Accepted	Not Accepted	yes	zwl1000_5000	zwl1000_5000	radio television	Not Accepted	Accepted	Accepted	Not Accepted	Not Accepted	Not Accepted	Not Accepted	radio refrigerator	Not Accepted	Accepted	Not Accepted	Not Accepted	Not Accepted	Accepted	Not Accepted	Not Accepted	0	1	0	0	0	12	8888	8888	no	8888
Murewa	137	8888	2135	-17.7156	31.9861	54	guardian_of_chi	none	widowed	2	7	8888	Not Accepted	Not Accepted	Not Accepted	Not Accepted	Accepted	Not Accepted	Not Accepted	yes	zwl1000_5000	zwl1000_5000	none_of_the_above	Not Accepted	Not Accepted	Not Accepted	Not Accepted	Not Accepted	Not Accepted	Accepted	radio	Not Accepted	Accepted	Not Accepted	Not Accepted	Not Accepted	Not Accepted	Not Accepted	Not Accepted	0	0	0	0	0	3	8888	8888	no	8888
Murewa	138	1136	2136	-17.7165	31.9826	26	wra	o__level	married_monogamy	1	3	8888	Not Accepted	Not Accepted	Not Accepted	Accepted	Not Accepted	Not Accepted	Not Accepted	yes	zwl5100_11000	zwl1000_5000	radio	Not Accepted	Accepted	Not Accepted	Not Accepted	Not Accepted	Not Accepted	Not Accepted	radio television	Not Accepted	Accepted	Accepted	Not Accepted	Not Accepted	Not Accepted	Not Accepted	Not Accepted	0	0	0	0	0	0	8888	8888	no	8888
Murewa	139	1104	2104	-17.7149	31.9883	25	wra	primary	married_monogamy	2	5	8888	Not Accepted	Not Accepted	Not Accepted	Not Accepted	Not Accepted	Not Accepted	Accepted	yes	zwl1000_5000	zwl1000_5000	none_of_the_above	Not Accepted	Not Accepted	Not Accepted	Not Accepted	Not Accepted	Not Accepted	Accepted	radio computer	Not Accepted	Accepted	Not Accepted	Not Accepted	Accepted	Not Accepted	Not Accepted	Not Accepted	0	0	0	1	0	0	8888	8888	yes	3
Murewa	140	1143	2143	-17.7199	31.9788	36	wra	o__level	married_monogamy	1	6	8888	Not Accepted	Not Accepted	Accepted	Not Accepted	Not Accepted	Not Accepted	Not Accepted	yes	zwl1000_5000	zwl1000_5000	radio	Not Accepted	Accepted	Not Accepted	Not Accepted	Not Accepted	Not Accepted	Not Accepted	radio	Not Accepted	Accepted	Not Accepted	Not Accepted	Not Accepted	Not Accepted	Not Accepted	Not Accepted	2	0	0	0	0	4	8888	8888	no	8888
Murewa	141	1149	2149	-17.7199	31.9784	23	wra	o__level	married_polygamy	1	4	8888	Not Accepted	Not Accepted	Not Accepted	Not Accepted	Not Accepted	Not Accepted	Accepted	yes	zwl1000_5000	zwl1000_5000	none_of_the_above	Not Accepted	Not Accepted	Not Accepted	Not Accepted	Not Accepted	Not Accepted	Accepted	electricity radio	Accepted	Accepted	Not Accepted	Not Accepted	Not Accepted	Not Accepted	Not Accepted	Not Accepted	0	0	0	0	0	4	8888	8888	no	8888
Murewa	142	1138	2138	-17.7247	31.9761	45	wra	primary	married_monogamy	0	8	8888	Not Accepted	Not Accepted	Not Accepted	Not Accepted	Accepted	Not Accepted	Accepted	yes	zwl1000_5000	zwl1000_5000	none_of_the_above	Not Accepted	Not Accepted	Not Accepted	Not Accepted	Not Accepted	Not Accepted	Accepted	radio	Not Accepted	Accepted	Not Accepted	Not Accepted	Not Accepted	Not Accepted	Not Accepted	Not Accepted	3	0	0	0	0	7	8888	8888	no	8888
Murewa	143	1130	2130	-17.7275	31.9939	22	wra	primary	married_monogamy	1	7	8888	Not Accepted	Not Accepted	Accepted	Not Accepted	Not Accepted	Not Accepted	Not Accepted	yes	zwl1000_5000	zwl1000_5000	radio	Not Accepted	Accepted	Not Accepted	Not Accepted	Not Accepted	Not Accepted	Not Accepted	radio	Not Accepted	Accepted	Not Accepted	Not Accepted	Not Accepted	Not Accepted	Not Accepted	Not Accepted	2	1	0	4	0	10	8888	8888	yes	6
Murewa	144	8888	2139	-17.5288	31.6651	47	guardian_of_chi	primary	married_monogamy	1	3	8888	Accepted	Not Accepted	Not Accepted	Accepted	Not Accepted	Not Accepted	Not Accepted	yes	zwl5100_11000	zwl1000_5000	radio	Not Accepted	Accepted	Not Accepted	Not Accepted	Not Accepted	Not Accepted	Not Accepted	radio television	Not Accepted	Accepted	Accepted	Not Accepted	Not Accepted	Not Accepted	Not Accepted	Not Accepted	0	0	0	0	0	0	8888	8888	no	8888
Murewa	145	1145	8888	-17.5309	31.664	32	wra	o__level	married_monogamy	1	7	8888	Not Accepted	Not Accepted	Not Accepted	Not Accepted	Accepted	Not Accepted	Accepted	yes	zwl1000_5000	zwl1000_5000	radio	Not Accepted	Accepted	Not Accepted	Not Accepted	Not Accepted	Not Accepted	Not Accepted	electricity radio	Accepted	Accepted	Not Accepted	Not Accepted	Not Accepted	Not Accepted	Not Accepted	Not Accepted	1	1	0	0	0	8	8888	8888	yes	6
Murewa	146	1140	2140	-17.5311	31.6651	26	wra	o__level	married_monogamy	1	3	8888	Not Accepted	Accepted	Not Accepted	Not Accepted	Not Accepted	Not Accepted	Accepted	yes	zwl1000_5000	zwl1000_5000	radio	Not Accepted	Accepted	Not Accepted	Not Accepted	Not Accepted	Not Accepted	Not Accepted	electricity radio home_telephone	Accepted	Accepted	Not Accepted	Accepted	Not Accepted	Not Accepted	Not Accepted	Not Accepted	0	0	0	0	0	0	8888	8888	yes	2
Murewa	147	1132	2132	-17.5267	31.676	31	wra	primary	widowed	1	3	8888	Accepted	Not Accepted	Not Accepted	Not Accepted	Not Accepted	Not Accepted	Not Accepted	yes	zwl1000_5000	zwl1000_5000	radio	Not Accepted	Accepted	Not Accepted	Not Accepted	Not Accepted	Not Accepted	Not Accepted	radio television	Not Accepted	Accepted	Accepted	Not Accepted	Not Accepted	Not Accepted	Not Accepted	Not Accepted	0	0	0	0	0	1	8888	8888	no	8888
Murewa	148	1134	2134	-17.5285	31.6769	29	wra	teritiary	married_monogamy	1	4	8888	Accepted	Not Accepted	Not Accepted	Not Accepted	Not Accepted	Not Accepted	Accepted	yes	zwl12000_21000	zwl1000_5000	electricity radio television computer refrigerator	Accepted	Accepted	Accepted	Not Accepted	Accepted	Accepted	Not Accepted	electricity radio television	Accepted	Accepted	Accepted	Not Accepted	Not Accepted	Not Accepted	Not Accepted	Not Accepted	0	0	0	0	0	0	8888	8888	no	8888
Murewa	149	1162	2162	-17.5328	31.6797	26	wra	o__level	married_monogamy	1	5	8888	Not Accepted	Accepted	Not Accepted	Not Accepted	Not Accepted	Not Accepted	Accepted	yes	zwl1000_5000	zwl1000_5000	none_of_the_above	Not Accepted	Not Accepted	Not Accepted	Not Accepted	Not Accepted	Not Accepted	Accepted	radio	Not Accepted	Accepted	Not Accepted	Not Accepted	Not Accepted	Not Accepted	Not Accepted	Not Accepted	0	0	0	0	0	0	8888	8888	no	8888
Murewa	150	8888	2165	-17.5318	31.6826	20	wra	o__level	married_monogamy	2	4	8888	Not Accepted	Accepted	Not Accepted	Not Accepted	Not Accepted	Not Accepted	Not Accepted	yes	zwl5100_11000	zwl1000_5000	radio electricity	Accepted	Accepted	Not Accepted	Not Accepted	Not Accepted	Not Accepted	Not Accepted	radio	Not Accepted	Accepted	Not Accepted	Not Accepted	Not Accepted	Not Accepted	Not Accepted	Not Accepted	0	0	0	0	0	0	8888	8888	no	8888
Murewa	151	1168	2168	-17.5318	31.6826	18	wra	primary	single__never_married	1	5	8888	Accepted	Not Accepted	Not Accepted	Not Accepted	Not Accepted	Not Accepted	Not Accepted	yes	zwl1000_5000	zwl1000_5000	radio electricity	Accepted	Accepted	Not Accepted	Not Accepted	Not Accepted	Not Accepted	Not Accepted	radio	Not Accepted	Accepted	Not Accepted	Not Accepted	Not Accepted	Not Accepted	Not Accepted	Not Accepted	0	0	0	0	0	2	8888	8888	yes	0.5
Murewa	152	1175	2175	-17.5259	31.6773	27	wra	primary	married_monogamy	1	4	8888	Accepted	Not Accepted	Not Accepted	Not Accepted	Not Accepted	Not Accepted	Not Accepted	yes	zwl5100_11000	zwl1000_5000	electricity radio television refrigerator	Accepted	Accepted	Accepted	Not Accepted	Not Accepted	Accepted	Not Accepted	radio television	Not Accepted	Accepted	Accepted	Not Accepted	Not Accepted	Not Accepted	Not Accepted	Not Accepted	0	0	0	0	0	2	8888	8888	no	8888
Murewa	153	1178	2178	-17.5208	31.6755	34	wra	primary	married_monogamy	1	5	8888	Accepted	Not Accepted	Not Accepted	Not Accepted	Not Accepted	Not Accepted	Accepted	yes	zwl12000_21000	zwl5100_11000	electricity radio television	Accepted	Accepted	Accepted	Not Accepted	Not Accepted	Not Accepted	Not Accepted	radio	Not Accepted	Accepted	Not Accepted	Not Accepted	Not Accepted	Not Accepted	Not Accepted	Not Accepted	0	0	0	0	0	8	8888	8888	no	8888
Murewa	154	1171	2171	-18.151	31.8623	21	wra	primary	married_monogamy	1	3	8888	Not Accepted	Not Accepted	Not Accepted	Not Accepted	Not Accepted	Not Accepted	Accepted	yes	zwl12000_21000	zwl1000_5000	electricity television refrigerator	Accepted	Not Accepted	Accepted	Not Accepted	Not Accepted	Accepted	Not Accepted	radio	Not Accepted	Accepted	Not Accepted	Not Accepted	Not Accepted	Not Accepted	Not Accepted	Not Accepted	0	0	0	0	0	3	8888	8888	no	8888
Murewa	155	1180	2180	-18.1508	31.8625	32	wra	o__level	married_monogamy	1	5	8888	Not Accepted	Accepted	Accepted	Not Accepted	Not Accepted	Not Accepted	Not Accepted	yes	zwl5100_11000	zwl1000_5000	radio	Not Accepted	Accepted	Not Accepted	Not Accepted	Not Accepted	Not Accepted	Not Accepted	radio	Not Accepted	Accepted	Not Accepted	Not Accepted	Not Accepted	Not Accepted	Not Accepted	Not Accepted	0	0	0	0	0	4	8888	8888	yes	6
Murewa	156	1159	2159	-18.1507	31.8629	45	wra	o__level	married_monogamy	1	4	8888	Not Accepted	Not Accepted	Accepted	Not Accepted	Not Accepted	Not Accepted	Accepted	yes	zwl1000_5000	zwl1000_5000	none_of_the_above	Not Accepted	Not Accepted	Not Accepted	Not Accepted	Not Accepted	Not Accepted	Accepted	radio television	Not Accepted	Accepted	Accepted	Not Accepted	Not Accepted	Not Accepted	Not Accepted	Not Accepted	0	0	0	0	0	8	8888	8888	yes	1
Murewa	157	1184	2184	#NULL!	#NULL!	23	guardian_of_chi	o__level	married_monogamy	1	3	8888	Not Accepted	Not Accepted	Not Accepted	Accepted	Not Accepted	Not Accepted	Not Accepted	yes	_zwl22000	_zwl22000	radio television refrigerator	Not Accepted	Accepted	Accepted	Not Accepted	Not Accepted	Accepted	Not Accepted	radio computer	Not Accepted	Accepted	Not Accepted	Not Accepted	Accepted	Not Accepted	Not Accepted	Not Accepted	5	5	0	0	0	8	8888	8888	yes	1
Murewa	158	1166	2166	#NULL!	#NULL!	30	wra	o__level	married_monogamy	2	4	8888	Not Accepted	Accepted	Not Accepted	Not Accepted	Not Accepted	Not Accepted	Not Accepted	yes	zwl5100_11000	zwl1000_5000	radio television refrigerator	Not Accepted	Accepted	Accepted	Not Accepted	Not Accepted	Accepted	Not Accepted	radio television computer	Not Accepted	Accepted	Accepted	Not Accepted	Accepted	Not Accepted	Not Accepted	Not Accepted	1	4	0	0	0	15	8888	8888	yes	2
Murewa	159	1167	2167	-18.1511	31.8617	41	wra	o__level	married_monogamy	1	5	8888	Not Accepted	Not Accepted	Accepted	Not Accepted	Not Accepted	Not Accepted	Not Accepted	yes	zwl1000_5000	zwl1000_5000	radio	Not Accepted	Accepted	Not Accepted	Not Accepted	Not Accepted	Not Accepted	Not Accepted	radio	Not Accepted	Accepted	Not Accepted	Not Accepted	Not Accepted	Not Accepted	Not Accepted	Not Accepted	1	0	0	0	0	5	8888	8888	yes	1
Murewa	160	1170	2170	-18.1512	31.8618	28	wra	o__level	married_monogamy	1	5	8888	Not Accepted	Not Accepted	Accepted	Not Accepted	Not Accepted	Not Accepted	Accepted	yes	zwl1000_5000	_zwl1000	radio	Not Accepted	Accepted	Not Accepted	Not Accepted	Not Accepted	Not Accepted	Not Accepted	electricity radio television computer	Accepted	Accepted	Accepted	Not Accepted	Accepted	Not Accepted	Not Accepted	Not Accepted	2	0	0	3	0	10	8888	8888	yes	1
Murewa	161	1181	2181	-18.1512	31.863	26	wra	o__level	married_polygamy	1	5	8888	Accepted	Not Accepted	Not Accepted	Not Accepted	Not Accepted	Not Accepted	Not Accepted	yes	_zwl22000	zwl5100_11000	radio	Not Accepted	Accepted	Not Accepted	Not Accepted	Not Accepted	Not Accepted	Not Accepted	radio	Not Accepted	Accepted	Not Accepted	Not Accepted	Not Accepted	Not Accepted	Not Accepted	Not Accepted	0	0	0	1	0	5	8888	8888	yes	3
Murewa	162	1160	2160	-18.1523	31.8622	36	wra	primary	married_monogamy	1	5	8888	Not Accepted	Not Accepted	Accepted	Not Accepted	Not Accepted	Not Accepted	Not Accepted	yes	zwl1000_5000	zwl1000_5000	none_of_the_above	Not Accepted	Not Accepted	Not Accepted	Not Accepted	Not Accepted	Not Accepted	Accepted	radio	Not Accepted	Accepted	Not Accepted	Not Accepted	Not Accepted	Not Accepted	Not Accepted	Not Accepted	0	0	0	0	0	4	8888	8888	yes	2
Murewa	163	1164	8888	#NULL!	#NULL!	20	wra	o__level	married_monogamy	1	4	8888	Not Accepted	Accepted	Not Accepted	Not Accepted	Not Accepted	Not Accepted	Not Accepted	yes	_zwl1000	_zwl1000	radio television	Not Accepted	Accepted	Accepted	Not Accepted	Not Accepted	Not Accepted	Not Accepted	electricity radio television	Accepted	Accepted	Accepted	Not Accepted	Not Accepted	Not Accepted	Not Accepted	Not Accepted	3	1	0	0	0	12	8888	8888	yes	2
Murewa	164	8888	2161	-18.1521	31.8631	26	wra	o__level	married_monogamy	2	6	8888	Not Accepted	Not Accepted	Accepted	Not Accepted	Not Accepted	Not Accepted	Accepted	yes	zwl1000_5000	zwl1000_5000	none_of_the_above	Not Accepted	Not Accepted	Not Accepted	Not Accepted	Not Accepted	Not Accepted	Accepted	radio computer	Not Accepted	Accepted	Not Accepted	Not Accepted	Accepted	Not Accepted	Not Accepted	Not Accepted	0	2	0	2	0	4	8888	8888	yes	1.5
Murewa	165	1172	2172	#NULL!	#NULL!	45	wra	primary	widowed	2	7	8888	Not Accepted	Not Accepted	Not Accepted	Not Accepted	Not Accepted	Not Accepted	Accepted	yes	_zwl1000	_zwl1000	none_of_the_above	Not Accepted	Not Accepted	Not Accepted	Not Accepted	Not Accepted	Not Accepted	Accepted	radio	Not Accepted	Accepted	Not Accepted	Not Accepted	Not Accepted	Not Accepted	Not Accepted	Not Accepted	0	0	0	0	0	3	8888	8888	yes	1
Murewa	166	1179	2179	-18.1508	31.8636	22	wra	primary	married_monogamy	2	5	8888	Not Accepted	Not Accepted	Not Accepted	Not Accepted	Not Accepted	Not Accepted	Accepted	yes	_zwl1000	_zwl1000	radio	Not Accepted	Accepted	Not Accepted	Not Accepted	Not Accepted	Not Accepted	Not Accepted	radio	Not Accepted	Accepted	Not Accepted	Not Accepted	Not Accepted	Not Accepted	Not Accepted	Not Accepted	0	0	0	0	0	5	8888	8888	yes	2
Murewa	167	1155	2155	-18.1508	31.8632	35	wra	o__level	married_monogamy	1	6	8888	Accepted	Not Accepted	Not Accepted	Not Accepted	Not Accepted	Not Accepted	Not Accepted	yes	zwl12000_21000	zwl1000_5000	radio television	Not Accepted	Accepted	Accepted	Not Accepted	Not Accepted	Not Accepted	Not Accepted	radio	Not Accepted	Accepted	Not Accepted	Not Accepted	Not Accepted	Not Accepted	Not Accepted	Not Accepted	0	0	0	2	0	40	8888	8888	yes	6
Murewa	168	1158	2158	#NULL!	#NULL!	24	wra	o__level	married_monogamy	3	4	8888	Not Accepted	Not Accepted	Not Accepted	Not Accepted	Not Accepted	Not Accepted	Accepted	yes	_zwl1000	_zwl1000	none_of_the_above	Not Accepted	Not Accepted	Not Accepted	Not Accepted	Not Accepted	Not Accepted	Accepted	radio	Not Accepted	Accepted	Not Accepted	Not Accepted	Not Accepted	Not Accepted	Not Accepted	Not Accepted	2	0	0	0	0	40	8888	8888	yes	6
Murewa	169	1157	2157	#NULL!	#NULL!	29	wra	o__level	married_monogamy	1	4	8888	Not Accepted	Accepted	Not Accepted	Not Accepted	Not Accepted	Not Accepted	Not Accepted	yes	_zwl1000	_zwl1000	radio television	Not Accepted	Accepted	Accepted	Not Accepted	Not Accepted	Not Accepted	Not Accepted	radio television	Not Accepted	Accepted	Accepted	Not Accepted	Not Accepted	Not Accepted	Not Accepted	Not Accepted	1	0	0	2	0	5	8888	8888	yes	2
Murewa	170	1174	2174	#NULL!	#NULL!	33	wra	o__level	married_monogamy	1	4	8888	Not Accepted	Accepted	Not Accepted	Not Accepted	Not Accepted	Not Accepted	Not Accepted	yes	zwl1000_5000	zwl1000_5000	none_of_the_above	Not Accepted	Not Accepted	Not Accepted	Not Accepted	Not Accepted	Not Accepted	Accepted	radio	Not Accepted	Accepted	Not Accepted	Not Accepted	Not Accepted	Not Accepted	Not Accepted	Not Accepted	0	0	0	0	0	0	8888	8888	no	8888
Murewa	171	1177	2177	-17.5919	31.8294	30	wra	o__level	married_monogamy	2	5	8888	Not Accepted	Not Accepted	Not Accepted	Not Accepted	Not Accepted	Not Accepted	Accepted	yes	_zwl1000	_zwl1000	none_of_the_above	Not Accepted	Not Accepted	Not Accepted	Not Accepted	Not Accepted	Not Accepted	Accepted	radio	Not Accepted	Accepted	Not Accepted	Not Accepted	Not Accepted	Not Accepted	Not Accepted	Not Accepted	1	1	0	0	0	3	8888	8888	no	8888
Murewa	172	1163	8888	-17.594	31.8302	21	wra	o__level	separated_divorced	1	5	8888	Accepted	Not Accepted	Not Accepted	Not Accepted	Not Accepted	Not Accepted	Not Accepted	yes	_zwl22000	zwl12000_21000	radio none_of_the_above	Not Accepted	Accepted	Not Accepted	Not Accepted	Not Accepted	Not Accepted	Accepted	radio computer home_telephone	Not Accepted	Accepted	Not Accepted	Accepted	Accepted	Not Accepted	Not Accepted	Not Accepted	7	5	0	8	0	95	8888	8888	no	8888
Murewa	173	1169	2169	-17.5979	31.8332	26	wra	o__level	married_polygamy	2	7	8888	Accepted	Not Accepted	Not Accepted	Not Accepted	Not Accepted	Not Accepted	Not Accepted	yes	zwl1000_5000	zwl1000_5000	electricity radio television	Accepted	Accepted	Accepted	Not Accepted	Not Accepted	Not Accepted	Not Accepted	radio	Not Accepted	Accepted	Not Accepted	Not Accepted	Not Accepted	Not Accepted	Not Accepted	Not Accepted	0	0	0	0	0	5	8888	8888	no	8888
Murewa	174	1173	2173	-17.5951	31.8321	34	wra	teritiary	married_monogamy	2	4	8888	Accepted	Not Accepted	Not Accepted	Not Accepted	Not Accepted	Not Accepted	Not Accepted	yes	_zwl22000	zwl5100_11000	electricity radio television refrigerator	Accepted	Accepted	Accepted	Not Accepted	Not Accepted	Accepted	Not Accepted	radio refrigerator	Not Accepted	Accepted	Not Accepted	Not Accepted	Not Accepted	Accepted	Not Accepted	Not Accepted	0	0	0	0	0	0	8888	8888	no	8888
Murewa	175	1156	2156	-17.5977	31.8211	22	wra	o__level	married_monogamy	1	3	8888	Accepted	Not Accepted	Not Accepted	Not Accepted	Not Accepted	Not Accepted	Not Accepted	yes	zwl1000_5000	zwl1000_5000	electricity radio computer	Accepted	Accepted	Not Accepted	Not Accepted	Accepted	Not Accepted	Not Accepted	television radio	Not Accepted	Accepted	Accepted	Not Accepted	Not Accepted	Not Accepted	Not Accepted	Not Accepted	0	0	0	0	0	0	8888	8888	no	8888
Murewa	176	1154	2154	-17.5984	31.8328	22	wra	o__level	married_monogamy	1	3	8888	Accepted	Not Accepted	Not Accepted	Not Accepted	Not Accepted	Not Accepted	Not Accepted	yes	zwl5100_11000	zwl1000_5000	electricity radio television	Accepted	Accepted	Accepted	Not Accepted	Not Accepted	Not Accepted	Not Accepted	radio television	Not Accepted	Accepted	Accepted	Not Accepted	Not Accepted	Not Accepted	Not Accepted	Not Accepted	0	0	0	0	0	0	8888	8888	no	8888
Murewa	177	1176	2176	-17.6005	31.8483	34	wra	primary	married_monogamy	1	4	8888	Accepted	Not Accepted	Not Accepted	Not Accepted	Not Accepted	Not Accepted	Not Accepted	yes	zwl5100_11000	zwl1000_5000	electricity radio television	Accepted	Accepted	Accepted	Not Accepted	Not Accepted	Not Accepted	Not Accepted	radio television	Not Accepted	Accepted	Accepted	Not Accepted	Not Accepted	Not Accepted	Not Accepted	Not Accepted	0	0	0	0	0	8	8888	8888	no	8888
Murewa	178	1194	2194	-17.6087	31.8425	34	wra	o__level	married_monogamy	1	4	8888	Accepted	Not Accepted	Not Accepted	Not Accepted	Not Accepted	Not Accepted	Not Accepted	yes	zwl5100_11000	zwl1000_5000	electricity radio television	Accepted	Accepted	Accepted	Not Accepted	Not Accepted	Not Accepted	Not Accepted	radio	Not Accepted	Accepted	Not Accepted	Not Accepted	Not Accepted	Not Accepted	Not Accepted	Not Accepted	0	0	0	0	0	0	8888	8888	no	8888
Murewa	179	1201	2201	-17.6104	31.8433	23	wra	o__level	married_monogamy	3	4	8888	Accepted	Not Accepted	Not Accepted	Not Accepted	Not Accepted	Not Accepted	Not Accepted	yes	zwl5100_11000	zwl1000_5000	electricity radio television	Accepted	Accepted	Accepted	Not Accepted	Not Accepted	Not Accepted	Not Accepted	radio	Not Accepted	Accepted	Not Accepted	Not Accepted	Not Accepted	Not Accepted	Not Accepted	Not Accepted	0	0	0	0	0	0	8888	8888	no	8888
Murewa	180	1182	2182	-17.6122	31.8416	36	wra	o__level	separated_divorced	4	6	8888	Not Accepted	Not Accepted	Not Accepted	Not Accepted	Accepted	Not Accepted	Accepted	yes	zwl1000_5000	zwl1000_5000	radio	Not Accepted	Accepted	Not Accepted	Not Accepted	Not Accepted	Not Accepted	Not Accepted	radio	Not Accepted	Accepted	Not Accepted	Not Accepted	Not Accepted	Not Accepted	Not Accepted	Not Accepted	0	0	0	0	0	2	8888	8888	no	8888
Murewa	181	1196	8888	-17.8797	31.931	41	wra	primary	married_polygamy	1	5	8888	Accepted	Not Accepted	Not Accepted	Not Accepted	Not Accepted	Not Accepted	Not Accepted	yes	zwl5100_11000	zwl5100_11000	none_of_the_above	Not Accepted	Not Accepted	Not Accepted	Not Accepted	Not Accepted	Not Accepted	Accepted	radio	Not Accepted	Accepted	Not Accepted	Not Accepted	Not Accepted	Not Accepted	Not Accepted	Not Accepted	0	0	0	0	0	5	8888	8888	no	8888
Murewa	182	1199	2199	-17.8853	31.9335	41	wra	o__level	married_monogamy	1	4	8888	Not Accepted	Not Accepted	Accepted	Not Accepted	Not Accepted	Not Accepted	Not Accepted	yes	zwl1000_5000	zwl1000_5000	radio	Not Accepted	Accepted	Not Accepted	Not Accepted	Not Accepted	Not Accepted	Not Accepted	radio computer	Not Accepted	Accepted	Not Accepted	Not Accepted	Accepted	Not Accepted	Not Accepted	Not Accepted	3	1	0	0	0	5	8888	8888	yes	6
Murewa	183	1187	2187	-17.8829	31.9332	24	wra	primary	married_monogamy	1	5	8888	Not Accepted	Not Accepted	Accepted	Not Accepted	Not Accepted	Not Accepted	Not Accepted	yes	zwl12000_21000	zwl5100_11000	radio television	Not Accepted	Accepted	Accepted	Not Accepted	Not Accepted	Not Accepted	Not Accepted	radio computer	Not Accepted	Accepted	Not Accepted	Not Accepted	Accepted	Not Accepted	Not Accepted	Not Accepted	3	7	0	5	0	35	8888	8888	yes	6
Murewa	184	1188	2188	-17.8841	31.9336	43	wra	primary	married_monogamy	1	6	8888	Not Accepted	Not Accepted	Not Accepted	Not Accepted	Accepted	Not Accepted	Not Accepted	no	zwl1000_5000	zwl1000_5000	none_of_the_above	Not Accepted	Not Accepted	Not Accepted	Not Accepted	Not Accepted	Not Accepted	Accepted	computer	Not Accepted	Not Accepted	Not Accepted	Not Accepted	Accepted	Not Accepted	Not Accepted	Not Accepted	0	0	0	0	0	0	8888	8888	yes	4
Murewa	185	1189	8888	-17.8838	31.9338	28	wra	o__level	married_monogamy	1	5	8888	Not Accepted	Not Accepted	Accepted	Not Accepted	Not Accepted	Not Accepted	Not Accepted	yes	zwl1000_5000	zwl1000_5000	radio television	Not Accepted	Accepted	Accepted	Not Accepted	Not Accepted	Not Accepted	Not Accepted	radio	Not Accepted	Accepted	Not Accepted	Not Accepted	Not Accepted	Not Accepted	Not Accepted	Not Accepted	0	0	0	3	0	6	8888	8888	no	8888
Murewa	186	1191	2191	-17.8829	31.9361	35	wra	primary	married_monogamy	1	8	8888	Not Accepted	Not Accepted	Accepted	Not Accepted	Not Accepted	Not Accepted	Accepted	yes	_zwl1000	_zwl1000	radio television	Not Accepted	Accepted	Accepted	Not Accepted	Not Accepted	Not Accepted	Not Accepted	radio computer	Not Accepted	Accepted	Not Accepted	Not Accepted	Accepted	Not Accepted	Not Accepted	Not Accepted	3	5	0	5	0	22	8888	8888	yes	6
Murewa	187	1183	2183	-17.8793	31.9416	36	wra	primary	separated_divorced	1	5	8888	Accepted	Not Accepted	Not Accepted	Not Accepted	Not Accepted	Not Accepted	Not Accepted	no	zwl5100_11000	zwl1000_5000	none_of_the_above	Not Accepted	Not Accepted	Not Accepted	Not Accepted	Not Accepted	Not Accepted	Accepted	none_of_the_above	Not Accepted	Not Accepted	Not Accepted	Not Accepted	Not Accepted	Not Accepted	Not Accepted	Accepted	0	0	0	0	0	0	8888	8888	no	8888
Murewa	188	1192	2192	-17.8887	31.9184	29	wra	primary	married_monogamy	2	7	8888	Not Accepted	Not Accepted	Accepted	Not Accepted	Not Accepted	Not Accepted	Not Accepted	no	_zwl1000	_zwl1000	none_of_the_above	Not Accepted	Not Accepted	Not Accepted	Not Accepted	Not Accepted	Not Accepted	Accepted	none_of_the_above	Not Accepted	Not Accepted	Not Accepted	Not Accepted	Not Accepted	Not Accepted	Not Accepted	Accepted	0	0	0	0	0	0	8888	8888	yes	6
Murewa	189	1186	2186	-17.8833	31.9354	42	wra	primary	married_monogamy	1	7	8888	Not Accepted	Not Accepted	Accepted	Not Accepted	Not Accepted	Not Accepted	Not Accepted	yes	_zwl1000	_zwl1000	radio television	Not Accepted	Accepted	Accepted	Not Accepted	Not Accepted	Not Accepted	Not Accepted	radio television computer	Not Accepted	Accepted	Accepted	Not Accepted	Accepted	Not Accepted	Not Accepted	Not Accepted	0	4	0	4	0	25	8888	8888	yes	6
Murewa	190	1197	2197	-17.8758	31.9365	41	wra	o__level	married_monogamy	1	7	8888	Not Accepted	Not Accepted	Accepted	Not Accepted	Not Accepted	Not Accepted	Not Accepted	yes	zwl1000_5000	zwl1000_5000	radio	Not Accepted	Accepted	Not Accepted	Not Accepted	Not Accepted	Not Accepted	Not Accepted	electricity radio computer refrigerator	Accepted	Accepted	Not Accepted	Not Accepted	Accepted	Accepted	Not Accepted	Not Accepted	4	10	0	0	0	0	8888	8888	yes	6
Murewa	191	1193	2193	-17.9022	31.701	30	wra	o__level	married_monogamy	2	6	8888	Not Accepted	Not Accepted	Not Accepted	Not Accepted	Not Accepted	Not Accepted	Accepted	yes	_zwl1000	_zwl1000	radio	Not Accepted	Accepted	Not Accepted	Not Accepted	Not Accepted	Not Accepted	Not Accepted	radio	Not Accepted	Accepted	Not Accepted	Not Accepted	Not Accepted	Not Accepted	Not Accepted	Not Accepted	0	0	0	0	0	3	8888	8888	no	8888
Murewa	192	8888	2198	-17.8946	31.6988	20	wra	o__level	married_monogamy	1	3	8888	Not Accepted	Not Accepted	Accepted	Not Accepted	Not Accepted	Not Accepted	Not Accepted	yes	zwl1000_5000	zwl1000_5000	none_of_the_above	Not Accepted	Not Accepted	Not Accepted	Not Accepted	Not Accepted	Not Accepted	Accepted	electricity radio	Accepted	Accepted	Not Accepted	Not Accepted	Not Accepted	Not Accepted	Not Accepted	Not Accepted	2	0	0	3	0	3	8888	8888	yes	6
Murewa	193	1190	2190	-17.9031	31.7012	21	wra	o__level	single__never_married	1	4	8888	Not Accepted	Not Accepted	Accepted	Not Accepted	Not Accepted	Not Accepted	Not Accepted	yes	zwl1000_5000	zwl1000_5000	none_of_the_above	Not Accepted	Not Accepted	Not Accepted	Not Accepted	Not Accepted	Not Accepted	Accepted	radio computer	Not Accepted	Accepted	Not Accepted	Not Accepted	Accepted	Not Accepted	Not Accepted	Not Accepted	7	3	0	1	0	25	8888	8888	yes	1
Murewa	194	1202	2202	-17.8913	31.6895	21	wra	o__level	married_monogamy	1	8	8888	Not Accepted	Not Accepted	Accepted	Not Accepted	Not Accepted	Not Accepted	Not Accepted	yes	_zwl1000	_zwl1000	television radio	Not Accepted	Accepted	Accepted	Not Accepted	Not Accepted	Not Accepted	Not Accepted	radio computer	Not Accepted	Accepted	Not Accepted	Not Accepted	Accepted	Not Accepted	Not Accepted	Not Accepted	7	1	0	5	0	20	8888	8888	yes	6
Murewa	195	1200	2200	-17.8896	31.6983	25	wra	o__level	married_monogamy	1	5	8888	Not Accepted	Not Accepted	Accepted	Not Accepted	Not Accepted	Not Accepted	Not Accepted	no	zwl1000_5000	zwl1000_5000	radio	Not Accepted	Accepted	Not Accepted	Not Accepted	Not Accepted	Not Accepted	Not Accepted	computer	Not Accepted	Not Accepted	Not Accepted	Not Accepted	Accepted	Not Accepted	Not Accepted	Not Accepted	5	1	0	0	0	6	8888	8888	yes	6
Murewa	196	1185	2185	-17.8847	31.7049	33	wra	o__level	married_monogamy	1	4	8888	Not Accepted	Not Accepted	Accepted	Not Accepted	Not Accepted	Not Accepted	Not Accepted	yes	zwl1000_5000	zwl1000_5000	radio	Not Accepted	Accepted	Not Accepted	Not Accepted	Not Accepted	Not Accepted	Not Accepted	radio television computer	Not Accepted	Accepted	Accepted	Not Accepted	Accepted	Not Accepted	Not Accepted	Not Accepted	2	2	0	0	0	6	8888	8888	yes	6
Murewa	197	1195	2195	-17.8776	31.6864	37	wra	teritiary	married_monogamy	1	5	8888	Accepted	Not Accepted	Not Accepted	Not Accepted	Not Accepted	Not Accepted	Not Accepted	yes	_zwl22000	_zwl22000	electricity radio television refrigerator	Accepted	Accepted	Accepted	Not Accepted	Not Accepted	Accepted	Not Accepted	radio refrigerator	Not Accepted	Accepted	Not Accepted	Not Accepted	Not Accepted	Accepted	Not Accepted	Not Accepted	0	0	0	0	0	0	8888	8888	no	8888
Murewa	198	1208	2208	-17.8879	31.699	23	wra	o__level	married_monogamy	1	3	8888	Accepted	Not Accepted	Not Accepted	Not Accepted	Not Accepted	Not Accepted	Not Accepted	yes	zwl5100_11000	zwl1000_5000	none_of_the_above	Not Accepted	Not Accepted	Not Accepted	Not Accepted	Not Accepted	Not Accepted	Accepted	radio	Not Accepted	Accepted	Not Accepted	Not Accepted	Not Accepted	Not Accepted	Not Accepted	Not Accepted	0	0	0	0	0	1	8888	8888	no	8888
Murewa	199	1204	2204	-17.9132	31.6584	21	wra	o__level	married_monogamy	2	4	8888	Not Accepted	Not Accepted	Accepted	Not Accepted	Not Accepted	Not Accepted	Not Accepted	yes	zwl1000_5000	zwl1000_5000	none_of_the_above	Not Accepted	Not Accepted	Not Accepted	Not Accepted	Not Accepted	Not Accepted	Accepted	radio	Not Accepted	Accepted	Not Accepted	Not Accepted	Not Accepted	Not Accepted	Not Accepted	Not Accepted	4	1	0	8	0	0	8888	8888	yes	1
Murewa	200	1210	2210	-17.8737	31.6763	41	wra	o__level	married_monogamy	1	4	8888	Not Accepted	Not Accepted	Accepted	Not Accepted	Not Accepted	Not Accepted	Not Accepted	yes	zwl1000_5000	zwl1000_5000	radio	Not Accepted	Accepted	Not Accepted	Not Accepted	Not Accepted	Not Accepted	Not Accepted	radio television	Not Accepted	Accepted	Accepted	Not Accepted	Not Accepted	Not Accepted	Not Accepted	Not Accepted	0	0	0	2	0	9	8888	8888	yes	1
Murewa	201	1205	2205	-17.867	31.6913	31	wra	o__level	married_monogamy	2	7	8888	Not Accepted	Not Accepted	Accepted	Not Accepted	Not Accepted	Not Accepted	Accepted	yes	zwl1000_5000	zwl1000_5000	radio	Not Accepted	Accepted	Not Accepted	Not Accepted	Not Accepted	Not Accepted	Not Accepted	radio	Not Accepted	Accepted	Not Accepted	Not Accepted	Not Accepted	Not Accepted	Not Accepted	Not Accepted	0	0	0	0	0	9	8888	8888	yes	1.5
Murewa	202	1211	2211	-17.8719	31.705	48	wra	o__level	married_monogamy	1	5	8888	Not Accepted	Not Accepted	Accepted	Not Accepted	Not Accepted	Not Accepted	Not Accepted	yes	_zwl1000	_zwl1000	radio	Not Accepted	Accepted	Not Accepted	Not Accepted	Not Accepted	Not Accepted	Not Accepted	electricity radio computer	Accepted	Accepted	Not Accepted	Not Accepted	Accepted	Not Accepted	Not Accepted	Not Accepted	1	3	0	0	0	13	8888	8888	yes	3
Murewa	203	1206	2206	-17.8807	31.726	27	wra	o__level	married_monogamy	1	5	8888	Not Accepted	Not Accepted	Accepted	Not Accepted	Not Accepted	Not Accepted	Not Accepted	yes	_zwl1000	_zwl1000	radio	Not Accepted	Accepted	Not Accepted	Not Accepted	Not Accepted	Not Accepted	Not Accepted	radio	Not Accepted	Accepted	Not Accepted	Not Accepted	Not Accepted	Not Accepted	Not Accepted	Not Accepted	0	0	0	0	0	7	8888	8888	yes	2
Murewa	204	1207	2207	-17.8835	31.7267	37	wra	o__level	married_monogamy	1	5	8888	Not Accepted	Not Accepted	Accepted	Not Accepted	Not Accepted	Not Accepted	Not Accepted	yes	_zwl1000	_zwl1000	television	Not Accepted	Not Accepted	Accepted	Not Accepted	Not Accepted	Not Accepted	Not Accepted	radio	Not Accepted	Accepted	Not Accepted	Not Accepted	Not Accepted	Not Accepted	Not Accepted	Not Accepted	0	0	0	0	0	0	8888	8888	yes	1
Murewa	205	1222	2222	-17.8689	31.7071	33	wra	o__level	married_monogamy	2	6	8888	Not Accepted	Not Accepted	Not Accepted	Not Accepted	Not Accepted	Not Accepted	Accepted	yes	_zwl1000	_zwl1000	radio	Not Accepted	Accepted	Not Accepted	Not Accepted	Not Accepted	Not Accepted	Not Accepted	radio television	Not Accepted	Accepted	Accepted	Not Accepted	Not Accepted	Not Accepted	Not Accepted	Not Accepted	1	0	0	0	0	6	8888	8888	yes	1.5
Murewa	206	1223	2223	-17.8794	31.7135	47	wra	o__level	widowed	1	3	8888	Not Accepted	Not Accepted	Not Accepted	Not Accepted	Not Accepted	Not Accepted	Accepted	yes	_zwl1000	_zwl1000	radio	Not Accepted	Accepted	Not Accepted	Not Accepted	Not Accepted	Not Accepted	Not Accepted	radio	Not Accepted	Accepted	Not Accepted	Not Accepted	Not Accepted	Not Accepted	Not Accepted	Not Accepted	0	0	0	0	0	7	8888	8888	no	8888
Murewa	207	1203	2203	-17.8749	31.7051	25	wra	o__level	married_monogamy	2	5	8888	Not Accepted	Not Accepted	Not Accepted	Not Accepted	Not Accepted	Not Accepted	Accepted	yes	zwl1000_5000	zwl1000_5000	none_of_the_above	Not Accepted	Not Accepted	Not Accepted	Not Accepted	Not Accepted	Not Accepted	Accepted	radio	Not Accepted	Accepted	Not Accepted	Not Accepted	Not Accepted	Not Accepted	Not Accepted	Not Accepted	0	0	0	0	0	1	8888	8888	no	8888
Murewa	208	1209	2209	-17.8739	31.7075	29	wra	o__level	married_monogamy	1	4	8888	Not Accepted	Not Accepted	Accepted	Not Accepted	Not Accepted	Not Accepted	Accepted	yes	_zwl1000	_zwl1000	radio	Not Accepted	Accepted	Not Accepted	Not Accepted	Not Accepted	Not Accepted	Not Accepted	radio	Not Accepted	Accepted	Not Accepted	Not Accepted	Not Accepted	Not Accepted	Not Accepted	Not Accepted	0	0	0	0	0	2	8888	8888	no	8888
Murewa	209	1213	2213	-17.8735	31.707	27	wra	primary	married_monogamy	2	6	8888	Accepted	Not Accepted	Not Accepted	Not Accepted	Not Accepted	Not Accepted	Not Accepted	yes	zwl1000_5000	zwl1000_5000	electricity television	Accepted	Not Accepted	Accepted	Not Accepted	Not Accepted	Not Accepted	Not Accepted	radio	Not Accepted	Accepted	Not Accepted	Not Accepted	Not Accepted	Not Accepted	Not Accepted	Not Accepted	0	0	0	0	0	2	8888	8888	no	8888
Murewa	210	1217	2217	-17.8742	31.7135	37	wra	primary	married_monogamy	2	7	8888	Accepted	Not Accepted	Not Accepted	Not Accepted	Not Accepted	Not Accepted	Accepted	yes	zwl1000_5000	zwl1000_5000	electricity	Accepted	Not Accepted	Not Accepted	Not Accepted	Not Accepted	Not Accepted	Not Accepted	radio	Not Accepted	Accepted	Not Accepted	Not Accepted	Not Accepted	Not Accepted	Not Accepted	Not Accepted	0	0	0	0	0	0	8888	8888	no	8888
Murewa	211	1214	2214	-17.9151	31.7386	37	wra	primary	married_monogamy	1	5	8888	Accepted	Not Accepted	Not Accepted	Not Accepted	Not Accepted	Not Accepted	Not Accepted	yes	zwl1000_5000	zwl1000_5000	electricity radio television	Accepted	Accepted	Accepted	Not Accepted	Not Accepted	Not Accepted	Not Accepted	radio	Not Accepted	Accepted	Not Accepted	Not Accepted	Not Accepted	Not Accepted	Not Accepted	Not Accepted	0	0	0	0	0	9	8888	8888	yes	2
Murewa	212	1216	2216	-17.9056	31.7396	43	wra	primary	married_monogamy	1	5	8888	Accepted	Not Accepted	Not Accepted	Not Accepted	Not Accepted	Not Accepted	Not Accepted	yes	zwl1000_5000	zwl1000_5000	electricity radio television	Accepted	Accepted	Accepted	Not Accepted	Not Accepted	Not Accepted	Not Accepted	radio	Not Accepted	Accepted	Not Accepted	Not Accepted	Not Accepted	Not Accepted	Not Accepted	Not Accepted	0	0	0	0	0	0	8888	8888	yes	1
Murewa	213	1219	2219	-17.9056	31.7396	30	wra	primary	married_monogamy	1	7	8888	Accepted	Not Accepted	Not Accepted	Not Accepted	Not Accepted	Not Accepted	Accepted	yes	zwl1000_5000	zwl1000_5000	electricity radio television	Accepted	Accepted	Accepted	Not Accepted	Not Accepted	Not Accepted	Not Accepted	radio	Not Accepted	Accepted	Not Accepted	Not Accepted	Not Accepted	Not Accepted	Not Accepted	Not Accepted	0	0	0	0	0	4	8888	8888	no	8888
Murewa	214	1215	2215	-17.9065	31.7429	32	wra	o__level	married_monogamy	1	6	8888	Accepted	Not Accepted	Not Accepted	Not Accepted	Not Accepted	Not Accepted	Not Accepted	yes	zwl1000_5000	zwl1000_5000	electricity radio television	Accepted	Accepted	Accepted	Not Accepted	Not Accepted	Not Accepted	Not Accepted	radio	Not Accepted	Accepted	Not Accepted	Not Accepted	Not Accepted	Not Accepted	Not Accepted	Not Accepted	0	0	0	0	0	6	8888	8888	no	8888
Murewa	215	8888	2218	-17.9153	31.7444	44	wra	primary	separated_divorced	1	8	8888	Accepted	Not Accepted	Not Accepted	Not Accepted	Not Accepted	Not Accepted	Not Accepted	yes	zwl1000_5000	zwl1000_5000	electricity	Accepted	Not Accepted	Not Accepted	Not Accepted	Not Accepted	Not Accepted	Not Accepted	radio	Not Accepted	Accepted	Not Accepted	Not Accepted	Not Accepted	Not Accepted	Not Accepted	Not Accepted	0	0	0	1	0	1	8888	8888	no	8888
Murewa	216	1221	2221	-17.9018	31.7392	24	wra	primary	married_monogamy	1	5	8888	Not Accepted	Not Accepted	Accepted	Not Accepted	Not Accepted	Not Accepted	Not Accepted	yes	zwl1000_5000	zwl1000_5000	none_of_the_above	Not Accepted	Not Accepted	Not Accepted	Not Accepted	Not Accepted	Not Accepted	Accepted	electricity radio television computer	Accepted	Accepted	Accepted	Not Accepted	Accepted	Not Accepted	Not Accepted	Not Accepted	9	1	0	5	0	10	8888	8888	yes	6
Murewa	217	1220	2220	-17.8982	31.7383	27	wra	o__level	married_monogamy	2	4	8888	Not Accepted	Not Accepted	Accepted	Not Accepted	Not Accepted	Not Accepted	Not Accepted	yes	zwl1000_5000	zwl1000_5000	electricity radio	Accepted	Accepted	Not Accepted	Not Accepted	Not Accepted	Not Accepted	Not Accepted	radio	Not Accepted	Accepted	Not Accepted	Not Accepted	Not Accepted	Not Accepted	Not Accepted	Not Accepted	0	0	0	4	0	3	8888	8888	no	8888
Murewa	218	1224	2224	-17.9023	31.7348	35	wra	primary	married_monogamy	2	4	8888	Accepted	Not Accepted	Not Accepted	Not Accepted	Not Accepted	Not Accepted	Not Accepted	yes	zwl1000_5000	zwl1000_5000	electricity	Accepted	Not Accepted	Not Accepted	Not Accepted	Not Accepted	Not Accepted	Not Accepted	radio	Not Accepted	Accepted	Not Accepted	Not Accepted	Not Accepted	Not Accepted	Not Accepted	Not Accepted	0	0	0	0	0	10	8888	8888	no	8888
Murewa	219	1248	2248	-17.8929	31.7241	25	wra	primary	married_monogamy	2	4	8888	Accepted	Not Accepted	Not Accepted	Not Accepted	Not Accepted	Not Accepted	Not Accepted	yes	zwl1000_5000	zwl1000_5000	electricity	Accepted	Not Accepted	Not Accepted	Not Accepted	Not Accepted	Not Accepted	Not Accepted	radio	Not Accepted	Accepted	Not Accepted	Not Accepted	Not Accepted	Not Accepted	Not Accepted	Not Accepted	0	0	0	2	0	0	8888	8888	no	8888
Murewa	220	1249	2249	-17.8975	31.7396	36	wra	o__level	married_monogamy	2	10	8888	Not Accepted	Not Accepted	Not Accepted	Not Accepted	Not Accepted	Not Accepted	Accepted	yes	zwl5100_11000	zwl1000_5000	radio	Not Accepted	Accepted	Not Accepted	Not Accepted	Not Accepted	Not Accepted	Not Accepted	radio	Not Accepted	Accepted	Not Accepted	Not Accepted	Not Accepted	Not Accepted	Not Accepted	Not Accepted	0	0	0	0	0	9	8888	8888	yes	1
Murewa	221	1244	2244	-17.7705	31.5336	33	wra	o__level	married_monogamy	1	6	8888	Not Accepted	Not Accepted	Not Accepted	Not Accepted	Not Accepted	Not Accepted	Accepted	yes	zwl5100_11000	zwl1000_5000	none_of_the_above	Not Accepted	Not Accepted	Not Accepted	Not Accepted	Not Accepted	Not Accepted	Accepted	radio	Not Accepted	Accepted	Not Accepted	Not Accepted	Not Accepted	Not Accepted	Not Accepted	Not Accepted	0	0	0	0	0	2	8888	8888	yes	2
Murewa	222	1251	2251	#NULL!	#NULL!	46	wra	o__level	married_monogamy	1	7	8888	Not Accepted	Not Accepted	Accepted	Not Accepted	Not Accepted	Not Accepted	Not Accepted	yes	_zwl22000	zwl12000_21000	radio	Not Accepted	Accepted	Not Accepted	Not Accepted	Not Accepted	Not Accepted	Not Accepted	radio computer television	Not Accepted	Accepted	Accepted	Not Accepted	Accepted	Not Accepted	Not Accepted	Not Accepted	2	3	0	5	15	50	8888	8888	yes	6
Murewa	223	1245	2245	-17.7687	31.5226	45	guardian_of_chi	primary	married_monogamy	1	2	8888	Not Accepted	Not Accepted	Accepted	Not Accepted	Not Accepted	Not Accepted	Not Accepted	yes	zwl1000_5000	zwl1000_5000	none_of_the_above	Not Accepted	Not Accepted	Not Accepted	Not Accepted	Not Accepted	Not Accepted	Accepted	radio	Not Accepted	Accepted	Not Accepted	Not Accepted	Not Accepted	Not Accepted	Not Accepted	Not Accepted	0	0	0	0	0	25	8888	8888	yes	3
Murewa	224	1247	2247	-17.7622	31.5226	26	wra	primary	married_monogamy	2	6	8888	Not Accepted	Not Accepted	Not Accepted	Not Accepted	Not Accepted	Not Accepted	Accepted	yes	zwl1000_5000	zwl1000_5000	none_of_the_above	Not Accepted	Not Accepted	Not Accepted	Not Accepted	Not Accepted	Not Accepted	Accepted	radio	Not Accepted	Accepted	Not Accepted	Not Accepted	Not Accepted	Not Accepted	Not Accepted	Not Accepted	0	0	0	0	0	5	8888	8888	yes	0.5
Murewa	225	1247	2247	-17.7629	31.5237	27	wra	o__level	married_monogamy	2	4	8888	Not Accepted	Not Accepted	Not Accepted	Not Accepted	Not Accepted	Not Accepted	Accepted	yes	zwl1000_5000	zwl1000_5000	none_of_the_above	Not Accepted	Not Accepted	Not Accepted	Not Accepted	Not Accepted	Not Accepted	Accepted	radio	Not Accepted	Accepted	Not Accepted	Not Accepted	Not Accepted	Not Accepted	Not Accepted	Not Accepted	0	0	0	0	0	10	8888	8888	yes	0.5
Murewa	226	8888	2234	-17.7656	31.5237	45	wra	o__level	married_monogamy	1	5	8888	Not Accepted	Not Accepted	Not Accepted	Not Accepted	Accepted	Not Accepted	Not Accepted	yes	zwl1000_5000	zwl1000_5000	radio	Not Accepted	Accepted	Not Accepted	Not Accepted	Not Accepted	Not Accepted	Not Accepted	radio television computer	Not Accepted	Accepted	Accepted	Not Accepted	Accepted	Not Accepted	Not Accepted	Not Accepted	4	5	0	4	0	35	8888	8888	yes	5
Murewa	227	1235	2235	-17.7641	31.5312	29	wra	o__level	married_monogamy	2	6	8888	Not Accepted	Not Accepted	Accepted	Not Accepted	Not Accepted	Not Accepted	Not Accepted	yes	zwl1000_5000	_zwl1000	radio television	Not Accepted	Accepted	Accepted	Not Accepted	Not Accepted	Not Accepted	Not Accepted	radio computer	Not Accepted	Accepted	Not Accepted	Not Accepted	Accepted	Not Accepted	Not Accepted	Not Accepted	2	2	0	5	0	0	8888	8888	yes	1
Murewa	228	1232	2232	#NULL!	#NULL!	23	wra	o__level	single__never_married	1	4	8888	Not Accepted	Not Accepted	Not Accepted	Accepted	Not Accepted	Not Accepted	Not Accepted	yes	zwl5100_11000	zwl1000_5000	none_of_the_above	Not Accepted	Not Accepted	Not Accepted	Not Accepted	Not Accepted	Not Accepted	Accepted	radio	Not Accepted	Accepted	Not Accepted	Not Accepted	Not Accepted	Not Accepted	Not Accepted	Not Accepted	0	0	0	3	0	0	8888	8888	yes	2
Murewa	229	1243	2242	-17.7692	31.5258	41	wra	primary	married_monogamy	1	6	8888	Not Accepted	Not Accepted	Not Accepted	Not Accepted	Accepted	Not Accepted	Not Accepted	yes	_zwl1000	_zwl1000	none_of_the_above	Not Accepted	Not Accepted	Not Accepted	Not Accepted	Not Accepted	Not Accepted	Accepted	radio	Not Accepted	Accepted	Not Accepted	Not Accepted	Not Accepted	Not Accepted	Not Accepted	Not Accepted	3	0	0	0	0	5	8888	8888	yes	2
Murewa	230	1246	2246	-17.7705	31.5296	20	wra	o__level	married_monogamy	1	7	8888	Not Accepted	Not Accepted	Accepted	Not Accepted	Not Accepted	Not Accepted	Not Accepted	yes	zwl1000_5000	zwl1000_5000	none_of_the_above	Not Accepted	Not Accepted	Not Accepted	Not Accepted	Not Accepted	Not Accepted	Accepted	computer radio	Not Accepted	Accepted	Not Accepted	Not Accepted	Accepted	Not Accepted	Not Accepted	Not Accepted	2	0	0	0	0	20	8888	8888	yes	3
Murewa	231	8888	2239	#NULL!	#NULL!	39	wra	primary	married_monogamy	2	5	8888	Not Accepted	Not Accepted	Not Accepted	Not Accepted	Not Accepted	Not Accepted	Accepted	yes	zwl1000_5000	zwl1000_5000	radio	Not Accepted	Accepted	Not Accepted	Not Accepted	Not Accepted	Not Accepted	Not Accepted	radio	Not Accepted	Accepted	Not Accepted	Not Accepted	Not Accepted	Not Accepted	Not Accepted	Not Accepted	0	0	0	0	0	0	8888	8888	yes	99
Murewa	232	1227	2227	-17.7654	31.5377	44	wra	primary	married_monogamy	1	6	8888	Not Accepted	Not Accepted	Accepted	Not Accepted	Accepted	Not Accepted	Not Accepted	yes	zwl1000_5000	zwl1000_5000	radio	Not Accepted	Accepted	Not Accepted	Not Accepted	Not Accepted	Not Accepted	Not Accepted	radio computer	Not Accepted	Accepted	Not Accepted	Not Accepted	Accepted	Not Accepted	Not Accepted	Not Accepted	2	0	0	1	0	5	8888	8888	yes	99
Murewa	233	1230	2230	-17.7679	31.5482	33	wra	o__level	married_monogamy	2	5	8888	Accepted	Not Accepted	Not Accepted	Not Accepted	Not Accepted	Not Accepted	Not Accepted	yes	zwl1000_5000	zwl1000_5000	radio television	Not Accepted	Accepted	Accepted	Not Accepted	Not Accepted	Not Accepted	Not Accepted	radio	Not Accepted	Accepted	Not Accepted	Not Accepted	Not Accepted	Not Accepted	Not Accepted	Not Accepted	0	0	0	4	0	22	8888	8888	yes	1
Murewa	234	1233	2233	-17.7156	31.8807	35	wra	o__level	married_monogamy	2	7	8888	Not Accepted	Not Accepted	Accepted	Not Accepted	Not Accepted	Not Accepted	Not Accepted	yes	zwl1000_5000	zwl1000_5000	none_of_the_above	Not Accepted	Not Accepted	Not Accepted	Not Accepted	Not Accepted	Not Accepted	Accepted	radio	Not Accepted	Accepted	Not Accepted	Not Accepted	Not Accepted	Not Accepted	Not Accepted	Not Accepted	0	0	0	1	0	35	8888	8888	yes	2
Murewa	235	1240	2240	#NULL!	#NULL!	22	wra	primary	married_monogamy	3	5	8888	Not Accepted	Not Accepted	Not Accepted	Not Accepted	Accepted	Not Accepted	Accepted	yes	zwl1000_5000	zwl1000_5000	none_of_the_above	Not Accepted	Not Accepted	Not Accepted	Not Accepted	Not Accepted	Not Accepted	Accepted	radio	Not Accepted	Accepted	Not Accepted	Not Accepted	Not Accepted	Not Accepted	Not Accepted	Not Accepted	0	0	0	1	0	6	8888	8888	yes	99
Murewa	236	1241	2241	#NULL!	#NULL!	55	guardian_of_chi	o__level	married_monogamy	1	5	8888	Not Accepted	Not Accepted	Accepted	Not Accepted	Not Accepted	Not Accepted	Not Accepted	yes	zwl1000_5000	zwl1000_5000	radio	Not Accepted	Accepted	Not Accepted	Not Accepted	Not Accepted	Not Accepted	Not Accepted	radio television	Not Accepted	Accepted	Accepted	Not Accepted	Not Accepted	Not Accepted	Not Accepted	Not Accepted	0	0	0	0	0	20	8888	8888	yes	2
Murewa	237	1225	2225	-17.7239	31.8731	42	wra	primary	married_monogamy	1	7	8888	Not Accepted	Not Accepted	Not Accepted	Not Accepted	Not Accepted	Not Accepted	Accepted	yes	zwl1000_5000	zwl1000_5000	none_of_the_above	Not Accepted	Not Accepted	Not Accepted	Not Accepted	Not Accepted	Not Accepted	Accepted	radio	Not Accepted	Accepted	Not Accepted	Not Accepted	Not Accepted	Not Accepted	Not Accepted	Not Accepted	0	0	0	0	0	1	8888	8888	yes	1
Murewa	238	126	2226	-17.7264	31.8755	33	wra	primary	married_monogamy	1	6	8888	Not Accepted	Not Accepted	Accepted	Not Accepted	Not Accepted	Not Accepted	Not Accepted	yes	zwl1000_5000	zwl1000_5000	radio	Not Accepted	Accepted	Not Accepted	Not Accepted	Not Accepted	Not Accepted	Not Accepted	radio television	Not Accepted	Accepted	Accepted	Not Accepted	Not Accepted	Not Accepted	Not Accepted	Not Accepted	0	0	0	1	0	2	8888	8888	yes	99
Murewa	239	1231	2231	-17.727	31.8755	27	wra	primary	married_monogamy	2	7	8888	Not Accepted	Not Accepted	Not Accepted	Not Accepted	Not Accepted	Not Accepted	Accepted	yes	zwl1000_5000	zwl1000_5000	radio television	Not Accepted	Accepted	Accepted	Not Accepted	Not Accepted	Not Accepted	Not Accepted	radio	Not Accepted	Accepted	Not Accepted	Not Accepted	Not Accepted	Not Accepted	Not Accepted	Not Accepted	0	0	0	0	0	4	8888	8888	yes	3
Murewa	240	1236	2236	-17.7403	31.8947	46	wra	o__level	married_monogamy	1	10	8888	Not Accepted	Not Accepted	Not Accepted	Not Accepted	Not Accepted	Not Accepted	Accepted	yes	zwl1000_5000	_zwl1000	none_of_the_above	Not Accepted	Not Accepted	Not Accepted	Not Accepted	Not Accepted	Not Accepted	Accepted	radio	Not Accepted	Accepted	Not Accepted	Not Accepted	Not Accepted	Not Accepted	Not Accepted	Not Accepted	2	3	0	1	0	8	8888	8888	yes	3
Murewa	241	1238	2238	-17.7331	31.9034	23	wra	o__level	married_monogamy	1	3	8888	Not Accepted	Not Accepted	Not Accepted	Not Accepted	Not Accepted	Not Accepted	Accepted	yes	_zwl1000	_zwl1000	none_of_the_above	Not Accepted	Not Accepted	Not Accepted	Not Accepted	Not Accepted	Not Accepted	Accepted	radio	Not Accepted	Accepted	Not Accepted	Not Accepted	Not Accepted	Not Accepted	Not Accepted	Not Accepted	0	0	0	0	0	2	8888	8888	no	8888
Murewa	242	1228	2228	-17.7441	31.8957	26	wra	primary	married_monogamy	3	4	8888	Not Accepted	Not Accepted	Not Accepted	Not Accepted	Not Accepted	Not Accepted	Accepted	no	_zwl1000	_zwl1000	none_of_the_above	Not Accepted	Not Accepted	Not Accepted	Not Accepted	Not Accepted	Not Accepted	Accepted	radio	Not Accepted	Accepted	Not Accepted	Not Accepted	Not Accepted	Not Accepted	Not Accepted	Not Accepted	0	0	0	0	0	0	8888	8888	no	8888
Murewa	243	8888	2229	-17.75	31.9073	35	wra	o__level	married_monogamy	2	10	8888	Not Accepted	Not Accepted	Accepted	Not Accepted	Not Accepted	Not Accepted	Accepted	yes	zwl1000_5000	_zwl1000	none_of_the_above	Not Accepted	Not Accepted	Not Accepted	Not Accepted	Not Accepted	Not Accepted	Accepted	radio	Not Accepted	Accepted	Not Accepted	Not Accepted	Not Accepted	Not Accepted	Not Accepted	Not Accepted	0	0	0	2	0	5	8888	8888	no	8888
Murewa	244	1236	2236	-17.7205	31.8697	29	wra	o__level	married_monogamy	1	5	8888	Not Accepted	Not Accepted	Not Accepted	Not Accepted	Not Accepted	Not Accepted	Accepted	yes	_zwl1000	_zwl1000	none_of_the_above	Not Accepted	Not Accepted	Not Accepted	Not Accepted	Not Accepted	Not Accepted	Accepted	radio	Not Accepted	Accepted	Not Accepted	Not Accepted	Not Accepted	Not Accepted	Not Accepted	Not Accepted	0	0	0	0	0	8	8888	8888	no	8888
Murewa	245	1142	2242	-17.7207	31.8697	39	wra	o__level	married_monogamy	1	5	8888	Not Accepted	Not Accepted	Accepted	Not Accepted	Not Accepted	Not Accepted	Accepted	yes	_zwl1000	_zwl1000	radio	Not Accepted	Accepted	Not Accepted	Not Accepted	Not Accepted	Not Accepted	Not Accepted	radio	Not Accepted	Accepted	Not Accepted	Not Accepted	Not Accepted	Not Accepted	Not Accepted	Not Accepted	2	2	0	2	3	5	8888	8888	yes	1.5
Murewa	246	1271	2271	-17.7727	31.6534	19	wra	o__level	separated_divorced	1	5	8888	Not Accepted	Not Accepted	Not Accepted	Not Accepted	Not Accepted	Not Accepted	Accepted	yes	_zwl1000	_zwl1000	none_of_the_above	Not Accepted	Not Accepted	Not Accepted	Not Accepted	Not Accepted	Not Accepted	Accepted	radio	Not Accepted	Accepted	Not Accepted	Not Accepted	Not Accepted	Not Accepted	Not Accepted	Not Accepted	0	0	0	0	0	6	8888	8888	yes	1
Murewa	247	1292	2292	-17.7745	31.6524	35	wra	o__level	married_monogamy	2	7	8888	Not Accepted	Not Accepted	Not Accepted	Not Accepted	Not Accepted	Not Accepted	Accepted	yes	zwl1000_5000	_zwl1000	none_of_the_above	Not Accepted	Not Accepted	Not Accepted	Not Accepted	Not Accepted	Not Accepted	Accepted	radio	Not Accepted	Accepted	Not Accepted	Not Accepted	Not Accepted	Not Accepted	Not Accepted	Not Accepted	0	0	0	0	0	2	8888	8888	no	8888
Murewa	248	1261	2261	-17.7679	31.6466	36	wra	o__level	married_monogamy	1	5	8888	Not Accepted	Not Accepted	Accepted	Not Accepted	Not Accepted	Not Accepted	Accepted	yes	zwl1000_5000	_zwl1000	none_of_the_above	Not Accepted	Not Accepted	Not Accepted	Not Accepted	Not Accepted	Not Accepted	Accepted	radio	Not Accepted	Accepted	Not Accepted	Not Accepted	Not Accepted	Not Accepted	Not Accepted	Not Accepted	0	0	0	2	0	6	8888	8888	no	8888
Murewa	249	1283	2283	-17.7646	31.6447	23	wra	o__level	married_monogamy	2	5	8888	Not Accepted	Not Accepted	Accepted	Not Accepted	Not Accepted	Not Accepted	Accepted	yes	zwl1000_5000	zwl1000_5000	none_of_the_above	Not Accepted	Not Accepted	Not Accepted	Not Accepted	Not Accepted	Not Accepted	Accepted	radio	Not Accepted	Accepted	Not Accepted	Not Accepted	Not Accepted	Not Accepted	Not Accepted	Not Accepted	0	0	0	0	0	1	8888	8888	yes	1
Murewa	250	1285	2285	-17.7646	31.6447	36	wra	o__level	separated_divorced	1	5	8888	Accepted	Not Accepted	Not Accepted	Not Accepted	Not Accepted	Not Accepted	Not Accepted	yes	zwl5100_11000	zwl1000_5000	none_of_the_above	Not Accepted	Not Accepted	Not Accepted	Not Accepted	Not Accepted	Not Accepted	Accepted	electricity radio computer	Accepted	Accepted	Not Accepted	Not Accepted	Accepted	Not Accepted	Not Accepted	Not Accepted	4	6	0	0	0	5	8888	8888	no	8888
Murewa	251	1262	2262	-17.7664	31.6554	32	wra	o__level	married_monogamy	1	5	8888	Not Accepted	Not Accepted	Not Accepted	Not Accepted	Not Accepted	Not Accepted	Accepted	no	_zwl1000	_zwl1000	radio	Not Accepted	Accepted	Not Accepted	Not Accepted	Not Accepted	Not Accepted	Not Accepted	television	Not Accepted	Not Accepted	Accepted	Not Accepted	Not Accepted	Not Accepted	Not Accepted	Not Accepted	0	0	0	2	0	4	8888	8888	no	8888
Murewa	252	1268	2268	-17.7676	31.6517	21	wra	o__level	married_monogamy	2	5	8888	Accepted	Not Accepted	Not Accepted	Not Accepted	Not Accepted	Not Accepted	Not Accepted	yes	zwl12000_21000	zwl5100_11000	radio	Not Accepted	Accepted	Not Accepted	Not Accepted	Not Accepted	Not Accepted	Not Accepted	electricity radio television refrigerator	Accepted	Accepted	Accepted	Not Accepted	Not Accepted	Accepted	Not Accepted	Not Accepted	2	0	0	4	0	5	8888	8888	yes	2
Murewa	253	2270	1270	-17.7689	31.6523	28	wra	o__level	married_monogamy	1	4	8888	Not Accepted	Not Accepted	Not Accepted	Not Accepted	Not Accepted	Not Accepted	Accepted	yes	zwl1000_5000	_zwl1000	radio	Not Accepted	Accepted	Not Accepted	Not Accepted	Not Accepted	Not Accepted	Not Accepted	radio	Not Accepted	Accepted	Not Accepted	Not Accepted	Not Accepted	Not Accepted	Not Accepted	Not Accepted	0	0	0	1	0	16	8888	8888	yes	2
Murewa	254	1276	2276	-17.7742	31.6611	20	wra	o__level	married_monogamy	1	3	8888	Not Accepted	Not Accepted	Not Accepted	Accepted	Not Accepted	Not Accepted	Not Accepted	yes	zwl1000_5000	_zwl1000	none_of_the_above	Not Accepted	Not Accepted	Not Accepted	Not Accepted	Not Accepted	Not Accepted	Accepted	electricity radio	Accepted	Accepted	Not Accepted	Not Accepted	Not Accepted	Not Accepted	Not Accepted	Not Accepted	2	0	0	0	0	0	8888	8888	no	8888
Murewa	255	1284	2284	-17.9254	32.0328	31	wra	o__level	married_monogamy	1	4	8888	Not Accepted	Not Accepted	Accepted	Not Accepted	Not Accepted	Not Accepted	Not Accepted	yes	zwl1000_5000	zwl1000_5000	radio television	Not Accepted	Accepted	Accepted	Not Accepted	Not Accepted	Not Accepted	Not Accepted	radio television computer	Not Accepted	Accepted	Accepted	Not Accepted	Accepted	Not Accepted	Not Accepted	Not Accepted	4	0	0	6	0	45	8888	8888	yes	2
Murewa	256	1286	2286	-17.9233	32.0244	33	wra	primary	married_monogamy	1	3	8888	Not Accepted	Not Accepted	Not Accepted	Not Accepted	Not Accepted	Not Accepted	Accepted	yes	zwl1000_5000	_zwl1000	none_of_the_above	Not Accepted	Not Accepted	Not Accepted	Not Accepted	Not Accepted	Not Accepted	Accepted	radio	Not Accepted	Accepted	Not Accepted	Not Accepted	Not Accepted	Not Accepted	Not Accepted	Not Accepted	0	0	0	0	0	4	8888	8888	no	8888
Murewa	257	1252	2252	-17.9331	32.0429	21	wra	o__level	married_monogamy	2	2	8888	Accepted	Not Accepted	Not Accepted	Not Accepted	Not Accepted	Not Accepted	Not Accepted	yes	zwl5100_11000	zwl1000_5000	none_of_the_above	Not Accepted	Not Accepted	Not Accepted	Not Accepted	Not Accepted	Not Accepted	Accepted	radio television	Not Accepted	Accepted	Accepted	Not Accepted	Not Accepted	Not Accepted	Not Accepted	Not Accepted	0	0	0	0	0	0	8888	8888	no	8888
Murewa	258	1259	2259	-17.9038	32.0401	33	wra	primary	married_monogamy	1	5	8888	Not Accepted	Not Accepted	Not Accepted	Not Accepted	Not Accepted	Not Accepted	Accepted	yes	_zwl1000	_zwl1000	none_of_the_above	Not Accepted	Not Accepted	Not Accepted	Not Accepted	Not Accepted	Not Accepted	Accepted	radio	Not Accepted	Accepted	Not Accepted	Not Accepted	Not Accepted	Not Accepted	Not Accepted	Not Accepted	0	0	0	0	0	0	8888	8888	no	8888
Murewa	259	1258	2258	-17.9102	32.0428	20	wra	o__level	married_monogamy	1	3	8888	Not Accepted	Accepted	Not Accepted	Not Accepted	Not Accepted	Not Accepted	Accepted	yes	zwl1000_5000	zwl1000_5000	radio	Not Accepted	Accepted	Not Accepted	Not Accepted	Not Accepted	Not Accepted	Not Accepted	radio	Not Accepted	Accepted	Not Accepted	Not Accepted	Not Accepted	Not Accepted	Not Accepted	Not Accepted	0	0	0	3	0	15	8888	8888	no	8888
Murewa	260	1255	2255	-17.9147	32.0422	27	wra	o__level	married_monogamy	2	5	8888	Not Accepted	Not Accepted	Accepted	Not Accepted	Not Accepted	Not Accepted	Accepted	yes	_zwl1000	_zwl1000	none_of_the_above	Not Accepted	Not Accepted	Not Accepted	Not Accepted	Not Accepted	Not Accepted	Accepted	radio	Not Accepted	Accepted	Not Accepted	Not Accepted	Not Accepted	Not Accepted	Not Accepted	Not Accepted	3	3	0	0	0	18	8888	8888	no	8888
Murewa	261	2264	2264	-17.8991	32.0517	36	wra	o__level	married_monogamy	2	8	8888	Not Accepted	Not Accepted	Accepted	Not Accepted	Not Accepted	Not Accepted	Not Accepted	yes	zwl12000_21000	zwl1000_5000	none_of_the_above	Not Accepted	Not Accepted	Not Accepted	Not Accepted	Not Accepted	Not Accepted	Accepted	radio	Not Accepted	Accepted	Not Accepted	Not Accepted	Not Accepted	Not Accepted	Not Accepted	Not Accepted	0	0	0	0	0	1	8888	8888	yes	99
Murewa	262	1273	2273	-17.8967	32.0557	42	wra	o__level	married_monogamy	1	7	8888	Not Accepted	Not Accepted	Accepted	Not Accepted	Not Accepted	Not Accepted	Not Accepted	yes	zwl1000_5000	zwl1000_5000	none_of_the_above	Not Accepted	Not Accepted	Not Accepted	Not Accepted	Not Accepted	Not Accepted	Accepted	radio	Not Accepted	Accepted	Not Accepted	Not Accepted	Not Accepted	Not Accepted	Not Accepted	Not Accepted	3	0	2	3	0	12	8888	8888	yes	3
Murewa	263	1274	2274	-17.905	32.0508	31	wra	o__level	married_monogamy	2	6	8888	Not Accepted	Not Accepted	Accepted	Not Accepted	Not Accepted	Not Accepted	Not Accepted	yes	zwl1000_5000	zwl1000_5000	none_of_the_above	Not Accepted	Not Accepted	Not Accepted	Not Accepted	Not Accepted	Not Accepted	Accepted	radio	Not Accepted	Accepted	Not Accepted	Not Accepted	Not Accepted	Not Accepted	Not Accepted	Not Accepted	0	0	0	0	0	0	8888	8888	yes	4
Murewa	264	1269	2269	-17.8949	32.0275	40	wra	o__level	separated_divorced	1	7	8888	Not Accepted	Accepted	Not Accepted	Not Accepted	Not Accepted	Not Accepted	Not Accepted	yes	zwl5100_11000	zwl1000_5000	none_of_the_above	Not Accepted	Not Accepted	Not Accepted	Not Accepted	Not Accepted	Not Accepted	Accepted	radio	Not Accepted	Accepted	Not Accepted	Not Accepted	Not Accepted	Not Accepted	Not Accepted	Not Accepted	0	0	0	0	0	0	8888	8888	yes	0.5
Murewa	265	1278	2278	-17.7833	32.0565	36	wra	o__level	separated_divorced	1	5	8888	Not Accepted	Accepted	Not Accepted	Not Accepted	Not Accepted	Not Accepted	Not Accepted	yes	zwl5100_11000	zwl1000_5000	radio	Not Accepted	Accepted	Not Accepted	Not Accepted	Not Accepted	Not Accepted	Not Accepted	radio	Not Accepted	Accepted	Not Accepted	Not Accepted	Not Accepted	Not Accepted	Not Accepted	Not Accepted	2	1	0	0	0	6	8888	8888	yes	2
Murewa	266	1280	2280	-17.7842	32.058	23	wra	o__level	married_monogamy	1	6	8888	Not Accepted	Accepted	Not Accepted	Not Accepted	Accepted	Not Accepted	Not Accepted	yes	_zwl22000	zwl5100_11000	radio television	Not Accepted	Accepted	Accepted	Not Accepted	Not Accepted	Not Accepted	Not Accepted	electricity radio computer refrigerator	Accepted	Accepted	Not Accepted	Not Accepted	Accepted	Accepted	Not Accepted	Not Accepted	2	1	0	4	0	40	8888	8888	yes	2
Murewa	267	1288	8888	-17.7867	32.0565	28	wra	o__level	married_monogamy	2	5	8888	Not Accepted	Not Accepted	Not Accepted	Not Accepted	Accepted	Not Accepted	Not Accepted	yes	zwl1000_5000	zwl1000_5000	none_of_the_above	Not Accepted	Not Accepted	Not Accepted	Not Accepted	Not Accepted	Not Accepted	Accepted	radio electricity	Accepted	Accepted	Not Accepted	Not Accepted	Not Accepted	Not Accepted	Not Accepted	Not Accepted	0	0	0	0	0	8	8888	8888	yes	99
Murewa	268	8888	2290	-17.7873	32.0583	33	wra	o__level	married_monogamy	1	5	8888	Accepted	Not Accepted	Not Accepted	Not Accepted	Accepted	Not Accepted	Not Accepted	yes	zwl5100_11000	zwl1000_5000	radio	Not Accepted	Accepted	Not Accepted	Not Accepted	Not Accepted	Not Accepted	Not Accepted	radio	Not Accepted	Accepted	Not Accepted	Not Accepted	Not Accepted	Not Accepted	Not Accepted	Not Accepted	0	0	0	0	0	10	8888	8888	yes	0.5
Murewa	269	1287	2287	-17.7854	32.0631	32	wra	primary	married_monogamy	1	5	8888	Not Accepted	Not Accepted	Not Accepted	Not Accepted	Accepted	Not Accepted	Not Accepted	yes	zwl1000_5000	zwl1000_5000	none_of_the_above	Not Accepted	Not Accepted	Not Accepted	Not Accepted	Not Accepted	Not Accepted	Accepted	radio	Not Accepted	Accepted	Not Accepted	Not Accepted	Not Accepted	Not Accepted	Not Accepted	Not Accepted	0	0	0	3	0	6	8888	8888	yes	2
Murewa	270	1294	2294	-17.7864	32.0697	35	wra	o__level	married_monogamy	1	5	8888	Not Accepted	Not Accepted	Not Accepted	Not Accepted	Accepted	Not Accepted	Not Accepted	yes	zwl1000_5000	zwl1000_5000	radio	Not Accepted	Accepted	Not Accepted	Not Accepted	Not Accepted	Not Accepted	Not Accepted	radio	Not Accepted	Accepted	Not Accepted	Not Accepted	Not Accepted	Not Accepted	Not Accepted	Not Accepted	0	0	0	1	0	10	8888	8888	yes	3
Murewa	271	1257	2257	-17.7891	32.0715	25	wra	o__level	married_monogamy	3	5	8888	Accepted	Not Accepted	Not Accepted	Not Accepted	Not Accepted	Not Accepted	Not Accepted	yes	_zwl22000	zwl12000_21000	electricity	Accepted	Not Accepted	Not Accepted	Not Accepted	Not Accepted	Not Accepted	Not Accepted	electricity radio	Accepted	Accepted	Not Accepted	Not Accepted	Not Accepted	Not Accepted	Not Accepted	Not Accepted	0	0	0	0	0	0	8888	8888	no	8888
Murewa	272	1253	2253	-17.8019	32.0639	29	wra	primary	married_monogamy	1	5	8888	Not Accepted	Not Accepted	Not Accepted	Not Accepted	Not Accepted	Not Accepted	Accepted	yes	zwl1000_5000	zwl1000_5000	none_of_the_above	Not Accepted	Not Accepted	Not Accepted	Not Accepted	Not Accepted	Not Accepted	Accepted	radio television	Not Accepted	Accepted	Accepted	Not Accepted	Not Accepted	Not Accepted	Not Accepted	Not Accepted	0	0	0	0	0	8	8888	8888	yes	1.5
Murewa	273	1272	2272	-17.7998	32.0505	31	wra	primary	married_monogamy	1	4	8888	Not Accepted	Not Accepted	Not Accepted	Not Accepted	Accepted	Not Accepted	Not Accepted	no	zwl1000_5000	zwl1000_5000	none_of_the_above	Not Accepted	Not Accepted	Not Accepted	Not Accepted	Not Accepted	Not Accepted	Accepted	none_of_the_above	Not Accepted	Not Accepted	Not Accepted	Not Accepted	Not Accepted	Not Accepted	Not Accepted	Accepted	0	0	0	0	0	4	8888	8888	yes	99
Murewa	274	1277	2277	-17.7995	32.052	22	wra	primary	married_monogamy	2	4	8888	Not Accepted	Accepted	Not Accepted	Not Accepted	Not Accepted	Not Accepted	Not Accepted	yes	zwl1000_5000	zwl1000_5000	none_of_the_above	Not Accepted	Not Accepted	Not Accepted	Not Accepted	Not Accepted	Not Accepted	Accepted	radio computer	Not Accepted	Accepted	Not Accepted	Not Accepted	Accepted	Not Accepted	Not Accepted	Not Accepted	3	0	0	0	0	2	8888	8888	yes	1
Murewa	275	1281	2281	-17.8909	31.6577	31	wra	o__level	widowed	1	4	8888	Not Accepted	Not Accepted	Not Accepted	Not Accepted	Not Accepted	Not Accepted	Accepted	yes	zwl1000_5000	zwl1000_5000	none_of_the_above	Not Accepted	Not Accepted	Not Accepted	Not Accepted	Not Accepted	Not Accepted	Accepted	radio	Not Accepted	Accepted	Not Accepted	Not Accepted	Not Accepted	Not Accepted	Not Accepted	Not Accepted	0	0	0	0	0	0	8888	8888	yes	99
Murewa	276	1295	2295	-17.8896	31.6607	40	wra	primary	married_monogamy	2	6	8888	Not Accepted	Not Accepted	Accepted	Not Accepted	Not Accepted	Not Accepted	Accepted	yes	_zwl1000	_zwl1000	radio television	Not Accepted	Accepted	Accepted	Not Accepted	Not Accepted	Not Accepted	Not Accepted	radio television	Not Accepted	Accepted	Accepted	Not Accepted	Not Accepted	Not Accepted	Not Accepted	Not Accepted	1	0	0	0	0	0	8888	8888	yes	3
Murewa	277	1254	2254	-17.8903	31.662	19	wra	o__level	married_monogamy	2	7	8888	Accepted	Not Accepted	Not Accepted	Not Accepted	Not Accepted	Not Accepted	Not Accepted	yes	zwl1000_5000	zwl1000_5000	radio television	Not Accepted	Accepted	Accepted	Not Accepted	Not Accepted	Not Accepted	Not Accepted	radio television computer refrigerator	Not Accepted	Accepted	Accepted	Not Accepted	Accepted	Accepted	Not Accepted	Not Accepted	5	1	0	4	0	0	8888	8888	no	8888
Murewa	278	1260	2260	-17.888	31.6642	48	wra	o__level	married_monogamy	1	8	8888	Not Accepted	Not Accepted	Not Accepted	Not Accepted	Accepted	Not Accepted	Not Accepted	yes	zwl1000_5000	zwl1000_5000	radio	Not Accepted	Accepted	Not Accepted	Not Accepted	Not Accepted	Not Accepted	Not Accepted	radio	Not Accepted	Accepted	Not Accepted	Not Accepted	Not Accepted	Not Accepted	Not Accepted	Not Accepted	1	0	0	1	0	4	8888	8888	yes	0.5
Murewa	279	1267	2267	-17.8849	31.6755	44	wra	o__level	married_monogamy	2	7	8888	Accepted	Not Accepted	Not Accepted	Not Accepted	Not Accepted	Not Accepted	Not Accepted	yes	zwl5100_11000	zwl1000_5000	radio	Not Accepted	Accepted	Not Accepted	Not Accepted	Not Accepted	Not Accepted	Not Accepted	radio	Not Accepted	Accepted	Not Accepted	Not Accepted	Not Accepted	Not Accepted	Not Accepted	Not Accepted	0	0	0	0	0	45	8888	8888	yes	2
Murewa	280	1266	2266	-17.8838	31.6665	28	wra	o__level	married_monogamy	2	9	8888	Not Accepted	Not Accepted	Not Accepted	Not Accepted	Accepted	Not Accepted	Not Accepted	yes	zwl1000_5000	zwl1000_5000	none_of_the_above	Not Accepted	Not Accepted	Not Accepted	Not Accepted	Not Accepted	Not Accepted	Accepted	radio electricity	Accepted	Accepted	Not Accepted	Not Accepted	Not Accepted	Not Accepted	Not Accepted	Not Accepted	0	0	0	0	0	0	8888	8888	yes	3
Murewa	281	1282	2282	-17.8843	31.6742	23	wra	o__level	married_monogamy	2	4	8888	Not Accepted	Not Accepted	Not Accepted	Not Accepted	Accepted	Not Accepted	Not Accepted	yes	zwl1000_5000	zwl1000_5000	none_of_the_above	Not Accepted	Not Accepted	Not Accepted	Not Accepted	Not Accepted	Not Accepted	Accepted	radio	Not Accepted	Accepted	Not Accepted	Not Accepted	Not Accepted	Not Accepted	Not Accepted	Not Accepted	0	0	0	4	0	2	8888	8888	yes	2
Murewa	282	1293	2293	-17.8868	31.6738	36	wra	o__level	separated_divorced	1	4	8888	Not Accepted	Accepted	Not Accepted	Not Accepted	Not Accepted	Not Accepted	Not Accepted	yes	zwl1000_5000	zwl1000_5000	none_of_the_above	Not Accepted	Not Accepted	Not Accepted	Not Accepted	Not Accepted	Not Accepted	Accepted	radio computer	Not Accepted	Accepted	Not Accepted	Not Accepted	Accepted	Not Accepted	Not Accepted	Not Accepted	0	2	0	1	0	4	8888	8888	no	8888
Murewa	283	1256	2256	-17.896	31.6745	27	wra	o__level	married_monogamy	1	5	8888	Not Accepted	Not Accepted	Not Accepted	Not Accepted	Accepted	Not Accepted	Not Accepted	yes	zwl5100_11000	zwl1000_5000	radio	Not Accepted	Accepted	Not Accepted	Not Accepted	Not Accepted	Not Accepted	Not Accepted	radio	Not Accepted	Accepted	Not Accepted	Not Accepted	Not Accepted	Not Accepted	Not Accepted	Not Accepted	2	1	0	9	0	10	8888	8888	yes	2
Murewa	284	1263	2263	-17.8744	31.6721	31	wra	o__level	married_monogamy	2	7	8888	Not Accepted	Not Accepted	Not Accepted	Not Accepted	Accepted	Not Accepted	Not Accepted	yes	_zwl1000	_zwl1000	radio television	Not Accepted	Accepted	Accepted	Not Accepted	Not Accepted	Not Accepted	Not Accepted	radio television computer	Not Accepted	Accepted	Accepted	Not Accepted	Accepted	Not Accepted	Not Accepted	Not Accepted	0	0	0	0	0	12	8888	8888	no	8888
Murewa	285	1265	2265	-17.9036	31.6831	42	wra	o__level	widowed	1	6	8888	Accepted	Accepted	Not Accepted	Not Accepted	Not Accepted	Not Accepted	Not Accepted	yes	zwl1000_5000	_zwl1000	none_of_the_above	Not Accepted	Not Accepted	Not Accepted	Not Accepted	Not Accepted	Not Accepted	Accepted	radio television computer	Not Accepted	Accepted	Accepted	Not Accepted	Accepted	Not Accepted	Not Accepted	Not Accepted	2	1	0	0	0	0	8888	8888	yes	5
Murewa	286	1275	2275	-17.8964	31.6854	19	wra	primary	single__never_married	1	9	8888	Not Accepted	Not Accepted	Not Accepted	Not Accepted	Not Accepted	Not Accepted	Accepted	yes	zwl1000_5000	zwl1000_5000	none_of_the_above	Not Accepted	Not Accepted	Not Accepted	Not Accepted	Not Accepted	Not Accepted	Accepted	radio	Not Accepted	Accepted	Not Accepted	Not Accepted	Not Accepted	Not Accepted	Not Accepted	Not Accepted	0	0	0	0	0	5	8888	8888	yes	1
Murewa	287	1289	2289	-17.9023	31.6829	19	wra	o__level	single__never_married	1	7	8888	Not Accepted	Not Accepted	Not Accepted	Accepted	Not Accepted	Not Accepted	Not Accepted	yes	zwl5100_11000	zwl1000_5000	radio	Not Accepted	Accepted	Not Accepted	Not Accepted	Not Accepted	Not Accepted	Not Accepted	radio home_telephone	Not Accepted	Accepted	Not Accepted	Accepted	Not Accepted	Not Accepted	Not Accepted	Not Accepted	0	0	0	0	0	12	8888	8888	no	8888
Murewa	288	1291	2291	-17.9079	31.6852	42	wra	o__level	married_monogamy	1	7	8888	Not Accepted	Not Accepted	Accepted	Not Accepted	Accepted	Not Accepted	Not Accepted	yes	_zwl22000	_zwl22000	television	Not Accepted	Not Accepted	Accepted	Not Accepted	Not Accepted	Not Accepted	Not Accepted	radio electricity television	Accepted	Accepted	Accepted	Not Accepted	Not Accepted	Not Accepted	Not Accepted	Not Accepted	2	0	0	0	0	10	8888	8888	no	8888
Murewa	289	1297	2297	-17.911	31.6889	22	guardian_of_chi	o__level	married_monogamy	3	7	8888	Not Accepted	Accepted	Not Accepted	Not Accepted	Not Accepted	Not Accepted	Not Accepted	yes	zwl1000_5000	zwl1000_5000	none_of_the_above	Not Accepted	Not Accepted	Not Accepted	Not Accepted	Not Accepted	Not Accepted	Accepted	radio	Not Accepted	Accepted	Not Accepted	Not Accepted	Not Accepted	Not Accepted	Not Accepted	Not Accepted	0	0	0	2	0	15	8888	8888	no	8888
Murewa	290	1310	2310	-17.9131	31.6871	38	wra	o__level	married_monogamy	1	6	8888	Not Accepted	Accepted	Not Accepted	Not Accepted	Not Accepted	Not Accepted	Not Accepted	yes	zwl1000_5000	zwl1000_5000	radio	Not Accepted	Accepted	Not Accepted	Not Accepted	Not Accepted	Not Accepted	Not Accepted	radio	Not Accepted	Accepted	Not Accepted	Not Accepted	Not Accepted	Not Accepted	Not Accepted	Not Accepted	0	0	0	3	0	8	8888	8888	yes	1.5
Murewa	291	1313	2313	-17.9138	31.6873	28	wra	o__level	married_monogamy	2	4	8888	Not Accepted	Not Accepted	Not Accepted	Not Accepted	Not Accepted	Not Accepted	Accepted	yes	zwl1000_5000	zwl1000_5000	radio	Not Accepted	Accepted	Not Accepted	Not Accepted	Not Accepted	Not Accepted	Not Accepted	radio	Not Accepted	Accepted	Not Accepted	Not Accepted	Not Accepted	Not Accepted	Not Accepted	Not Accepted	0	0	0	0	0	3	8888	8888	no	8888
Murewa	292	1299	2299	-17.9205	31.6824	24	wra	o__level	married_monogamy	1	3	8888	Not Accepted	Accepted	Not Accepted	Not Accepted	Not Accepted	Not Accepted	Not Accepted	yes	zwl1000_5000	zwl1000_5000	radio	Not Accepted	Accepted	Not Accepted	Not Accepted	Not Accepted	Not Accepted	Not Accepted	radio	Not Accepted	Accepted	Not Accepted	Not Accepted	Not Accepted	Not Accepted	Not Accepted	Not Accepted	0	0	0	3	0	4	8888	8888	yes	3
Murewa	293	1306	2306	-17.9246	31.6761	25	wra	o__level	married_monogamy	1	4	8888	Not Accepted	Accepted	Not Accepted	Not Accepted	Not Accepted	Not Accepted	Not Accepted	yes	zwl1000_5000	zwl1000_5000	none_of_the_above	Not Accepted	Not Accepted	Not Accepted	Not Accepted	Not Accepted	Not Accepted	Accepted	television radio	Not Accepted	Accepted	Accepted	Not Accepted	Not Accepted	Not Accepted	Not Accepted	Not Accepted	4	0	0	2	0	0	8888	8888	no	8888
Murewa	294	1317	2317	-17.833	31.956	40	wra	primary	married_monogamy	1	6	8888	Not Accepted	Accepted	Not Accepted	Not Accepted	Not Accepted	Not Accepted	Not Accepted	yes	_zwl1000	_zwl1000	none_of_the_above	Not Accepted	Not Accepted	Not Accepted	Not Accepted	Not Accepted	Not Accepted	Accepted	radio	Not Accepted	Accepted	Not Accepted	Not Accepted	Not Accepted	Not Accepted	Not Accepted	Not Accepted	0	0	0	1	0	3	8888	8888	no	8888
Murewa	295	1298	2298	-17.8325	31.9559	30	wra	o__level	married_monogamy	1	5	8888	Not Accepted	Not Accepted	Not Accepted	Not Accepted	Not Accepted	Not Accepted	Accepted	yes	_zwl1000	_zwl1000	none_of_the_above	Not Accepted	Not Accepted	Not Accepted	Not Accepted	Not Accepted	Not Accepted	Accepted	radio	Not Accepted	Accepted	Not Accepted	Not Accepted	Not Accepted	Not Accepted	Not Accepted	Not Accepted	0	0	0	0	0	2	8888	8888	no	8888
Murewa	296	1296	2296	-17.8318	31.9562	39	wra	o__level	married_monogamy	1	8	8888	Not Accepted	Not Accepted	Accepted	Not Accepted	Not Accepted	Not Accepted	Not Accepted	yes	_zwl1000	_zwl1000	radio	Not Accepted	Accepted	Not Accepted	Not Accepted	Not Accepted	Not Accepted	Not Accepted	radio	Not Accepted	Accepted	Not Accepted	Not Accepted	Not Accepted	Not Accepted	Not Accepted	Not Accepted	0	0	0	0	0	0	8888	8888	no	8888
Murewa	297	1312	2312	-17.8329	31.9544	27	guardian_of_chi	o__level	married_monogamy	1	3	8888	Not Accepted	Not Accepted	Not Accepted	Not Accepted	Not Accepted	Not Accepted	Accepted	yes	_zwl1000	_zwl1000	none_of_the_above	Not Accepted	Not Accepted	Not Accepted	Not Accepted	Not Accepted	Not Accepted	Accepted	radio	Not Accepted	Accepted	Not Accepted	Not Accepted	Not Accepted	Not Accepted	Not Accepted	Not Accepted	0	0	0	0	0	6	8888	8888	no	8888
Murewa	298	1308	2308	-17.8337	31.9535	24	wra	o__level	married_monogamy	1	8	8888	Accepted	Not Accepted	Not Accepted	Not Accepted	Not Accepted	Not Accepted	Not Accepted	yes	zwl12000_21000	zwl5100_11000	none_of_the_above	Not Accepted	Not Accepted	Not Accepted	Not Accepted	Not Accepted	Not Accepted	Accepted	radio	Not Accepted	Accepted	Not Accepted	Not Accepted	Not Accepted	Not Accepted	Not Accepted	Not Accepted	0	0	0	0	0	6	8888	8888	no	8888
Murewa	299	1315	2315	-17.8372	31.9494	53	guardian_of_chi	o__level	married_monogamy	2	4	8888	Accepted	Not Accepted	Not Accepted	Not Accepted	Not Accepted	Not Accepted	Not Accepted	yes	zwl12000_21000	zwl12000_21000	none_of_the_above	Not Accepted	Not Accepted	Not Accepted	Not Accepted	Not Accepted	Not Accepted	Accepted	radio	Not Accepted	Accepted	Not Accepted	Not Accepted	Not Accepted	Not Accepted	Not Accepted	Not Accepted	0	0	0	1	0	16	8888	8888	yes	1.5
Murewa	300	1316	2316	-17.8345	31.9444	40	wra	o__level	married_monogamy	2	9	8888	Not Accepted	Not Accepted	Not Accepted	Not Accepted	Accepted	Not Accepted	Not Accepted	yes	_zwl1000	_zwl1000	none_of_the_above	Not Accepted	Not Accepted	Not Accepted	Not Accepted	Not Accepted	Not Accepted	Accepted	radio	Not Accepted	Accepted	Not Accepted	Not Accepted	Not Accepted	Not Accepted	Not Accepted	Not Accepted	0	0	0	0	0	1	8888	8888	yes	99
Murewa	301	1302	2302	-17.8283	31.9518	35	wra	o__level	married_monogamy	1	7	8888	Accepted	Accepted	Not Accepted	Not Accepted	Accepted	Not Accepted	Not Accepted	yes	zwl1000_5000	zwl1000_5000	radio television	Not Accepted	Accepted	Accepted	Not Accepted	Not Accepted	Not Accepted	Not Accepted	radio refrigerator	Not Accepted	Accepted	Not Accepted	Not Accepted	Not Accepted	Accepted	Not Accepted	Not Accepted	0	0	0	1	0	53	8888	8888	yes	1
Murewa	302	8888	2305	-17.8193	31.944	43	wra	o__level	married_monogamy	1	6	8888	Not Accepted	Not Accepted	Not Accepted	Not Accepted	Accepted	Not Accepted	Accepted	yes	zwl1000_5000	zwl1000_5000	none_of_the_above	Not Accepted	Not Accepted	Not Accepted	Not Accepted	Not Accepted	Not Accepted	Accepted	radio	Not Accepted	Accepted	Not Accepted	Not Accepted	Not Accepted	Not Accepted	Not Accepted	Not Accepted	0	0	0	0	0	20	8888	8888	yes	99
[truncated: 12 more rows]
[truncated: 162 more columns]
